# Supplementary material for: Extinction risk of narrowly distributed species of seed plants in Brazil due to habitat loss and climate change
Source: PeerJ. 2019 Jul 22;7:e7333. doi: 10.7717/peerj.7333 (PMC6657682; doi:10.7717/peerj.7333)
Supplement: Supplemental Information 2 — Data includes watershed code, geographic coordinates, phytogeographic domain, plant family, species scientific name, Brazilian Red List classification, and extinction risk classification in each one of the three scenarios: scenario 1 (immediate conservation), scenario 2 (long-term conservation), and scenario 3 (no conservation). [file peerj-07-7333-s002.xlsx]

## Sheet: Data
Area Code	Latitude	Longitude	Domain	Family	Species	Brazilian Red List	Scenario 1	Scenario 2	Scenario 3
661	-50.134	-9.86697	Cerrado	Rubiaceae	Ixora araguaiensis		Climate	Climate	Climate
661	-50.134	-9.86697	Cerrado	Melastomataceae	Tibouchina araguaiensis		Climate	Climate	Climate
4359	-54.041	-2.1917	Amazon	Connaraceae	Connarus celatus		Climate + Habitat Loss	Climate + Habitat Loss	Climate + Habitat Loss
6121	-49.6942	-3.84065	Amazon	Euphorbiaceae	Croton strobiliformis		Climate + Habitat Loss	Climate + Habitat Loss	Climate + Habitat Loss
6122	-49.8721	-3.76166	Amazon	Bignoniaceae	Pleonotoma fissicalyx		Climate + Habitat Loss	Climate + Habitat Loss	Climate + Habitat Loss
7573	-39.0563	-14.7823	Atlantic Forest	Meliaceae	Guarea anomala		Habitat Loss	Habitat Loss	Habitat Loss
7593	-39.2115	-17.4355	Atlantic Forest	Amaryllidaceae	Griffinia arifolia		Low Risk	Habitat Loss	Habitat Loss
7611	-39.9195	-19.4935	Atlantic Forest	Sapindaceae	Alatococcus siqueirae		Low Risk	Habitat Loss	Habitat Loss
39616	-51.8022	3.71615	Amazon	Chrysobalanaceae	Licania maxima		Low Risk	Low Risk	Habitat Loss
39674	-52.2106	2.64694	Amazon	Sapotaceae	Pouteria latianthera		Low Risk	Low Risk	Low Risk
39714	-51.6133	3.64412	Amazon	Chrysobalanaceae	Licania piresii		Low Risk	Low Risk	Low Risk
39788	-51.0588	1.53089	Amazon	Meliaceae	Trichilia amapaensis		Low Risk	Low Risk	Low Risk
39817	-50.881	0.985554	Amazon	Urticaceae	Coussapoa arachnoidea		Low Risk	Low Risk	Habitat Loss
39817	-50.881	0.985554	Amazon	Sapotaceae	Pouteria amapaensis		Low Risk	Low Risk	Habitat Loss
39833	-51.5807	0.797887	Amazon	Piperaceae	Piper emmerichianum		Low Risk	Low Risk	Low Risk
39833	-51.5807	0.797887	Amazon	Piperaceae	Piper limosum		Low Risk	Low Risk	Low Risk
39884	-52.2788	1.58166	Amazon	Apocynaceae	Rhytidostemma fontellanum		Low Risk	Low Risk	Low Risk
41183	-50.8548	0.24439	Amazon	Rubiaceae	Borreria amapaensis		Low Risk	Low Risk	Low Risk
41194	-51.0453	0.119246	Amazon	Annonaceae	Guatteria amapaensis		Low Risk	Low Risk	Low Risk
41249	-51.3603	0.553401	Amazon	Araceae	Philodendron carinatum		Low Risk	Low Risk	Habitat Loss
41249	-51.3603	0.553401	Amazon	Turneraceae	Turnera amapaensis		Low Risk	Low Risk	Habitat Loss
41251	-51.2556	-0.074103	Amazon	Lecythidaceae	Eschweilera rabeliana		Low Risk	Habitat Loss	Habitat Loss
41624	-52.1697	-0.951022	Amazon	Araceae	Lorenzia umbrosa		Low Risk	Habitat Loss	Habitat Loss
41816	-52.866	-0.826575	Amazon	Loranthaceae	Psittacanthus brachypodus		Climate	Climate + Habitat Loss	Climate + Habitat Loss
42195	-52.1082	-3.28363	Amazon	Bromeliaceae	Aechmea xinguana		Climate + Habitat Loss	Climate + Habitat Loss	Climate + Habitat Loss
42195	-52.1082	-3.28363	Amazon	Passifloraceae	Passiflora echinasteris		Climate + Habitat Loss	Climate + Habitat Loss	Climate + Habitat Loss
42196	-52.3823	-3.2754	Amazon	Bignoniaceae	Adenocalymma velutinum		Climate + Habitat Loss	Climate + Habitat Loss	Climate + Habitat Loss
42557	-52.7975	-9.87337	Amazon	Melastomataceae	Tibouchina rosanae		Climate	Climate	Climate
42726	-52.3121	-12.4167	Amazon	Cyperaceae	Bulbostylis graminifolia		Climate + Habitat Loss	Climate + Habitat Loss	Climate + Habitat Loss
43211	-52.9705	-1.26572	Amazon	Lamiaceae	Aegiphila exiguiflora		Climate	Climate	Climate
43644	-54.7846	-2.88203	Amazon	Eriocaulaceae	Syngonanthus blackii		Climate	Climate + Habitat Loss	Climate + Habitat Loss
43814	-54.0254	-2.04738	Amazon	Myrtaceae	Campomanesia cucullata		Climate + Habitat Loss	Climate	Climate
44111	-54.7162	-2.42151	Amazon	Chrysobalanaceae	Licania anneae		Climate + Habitat Loss	Climate + Habitat Loss	Climate + Habitat Loss
44111	-54.7162	-2.42151	Amazon	Leguminosae	Swartzia prolata		Climate + Habitat Loss	Climate + Habitat Loss	Climate + Habitat Loss
44135	-55.0761	-2.71051	Amazon	Cyperaceae	Cyperus bampsii		Climate + Habitat Loss	Climate + Habitat Loss	Climate + Habitat Loss
44159	-56.1321	-4.26374	Amazon	Bromeliaceae	Fosterella batistana		Habitat Loss	Habitat Loss	Habitat Loss
44173	-56.2501	-4.37468	Amazon	Turneraceae	Turnera tapajoensis		Low Risk	Habitat Loss	Habitat Loss
44319	-57.3554	-5.57235	Amazon	Araceae	Philodendron joaosilvae		Low Risk	Low Risk	Low Risk
44377	-58.225	-6.50559	Amazon	Malpighiaceae	Byrsonima hirsuta		Climate	Climate	Climate
44377	-58.225	-6.50559	Amazon	Loranthaceae	Passovia brasiliana		Climate	Climate	Climate
44385	-57.6721	-7.47843	Amazon	Myrtaceae	Calycolpus andersonii		Climate	Climate	Climate
44387	-57.3184	-7.63667	Amazon	Eriocaulaceae	Syngonanthus cururensis		Climate	Climate	Climate
44456	-55.4106	-9.34395	Amazon	Meliaceae	Guarea zepivae		Climate	Climate	Climate
44456	-55.4106	-9.34395	Amazon	Eriocaulaceae	Paepalanthus piresii		Climate	Climate	Climate
44456	-55.4106	-9.34395	Amazon	Asteraceae	Sciadocephala gracieliae		Climate	Climate	Climate
44456	-55.4106	-9.34395	Amazon	Eriocaulaceae	Syngonanthus cachimboensis		Climate	Climate	Climate
44456	-55.4106	-9.34395	Amazon	Poaceae	Trichanthecium nutabundum		Climate	Climate	Climate
44458	-55.2465	-9.7365	Amazon	Asteraceae	Ichthyothere sasakiae		Climate	Climate + Habitat Loss	Climate + Habitat Loss
44458	-55.2465	-9.7365	Amazon	Passifloraceae	Passiflora cristalina		Climate	Climate + Habitat Loss	Climate + Habitat Loss
44464	-54.9241	-9.63373	Amazon	Lythraceae	Cuphea egleri		Climate	Climate + Habitat Loss	Climate + Habitat Loss
44464	-54.9241	-9.63373	Amazon	Ebenaceae	Diospyros cachimboensis		Climate	Climate + Habitat Loss	Climate + Habitat Loss
44464	-54.9241	-9.63373	Amazon	Lamiaceae	Gymneia moniliformis		Climate	Climate + Habitat Loss	Climate + Habitat Loss
44464	-54.9241	-9.63373	Amazon	Poaceae	Paspalum cachimboense		Climate	Climate + Habitat Loss	Climate + Habitat Loss
44478	-55.3823	-11.5071	Amazon	Apocynaceae	Marsdenia thomasii		Climate	Climate + Habitat Loss	Climate + Habitat Loss
44598	-58.4948	-10.2716	Amazon	Calophyllaceae	Kielmeyera juruenensis		Climate + Habitat Loss	Climate + Habitat Loss	Climate + Habitat Loss
44696	-56.2992	-14.2966	Cerrado	Leguminosae	Schoepfia velutina		Climate	Climate	Climate
44825	-57.9272	-12.685	Amazon	Bromeliaceae	Billbergia matogrossensis		Climate	Climate	Climate + Habitat Loss
44981	-58.9603	-13.1138	Cerrado	Chrysobalanaceae	Hirtella juruensis		Climate	Climate	Climate
45344	-55.4703	-1.91444	Amazon	Leguminosae	Dioclea flexuosa		Climate	Climate	Climate
45414	-56.274	-1.83998	Amazon	Malvaceae	Apeiba trombetensis		Climate	Climate + Habitat Loss	Climate + Habitat Loss
45415	-55.9261	-1.73725	Amazon	Ebenaceae	Diospyros trombetensis		Climate + Habitat Loss	Climate + Habitat Loss	Climate + Habitat Loss
45415	-55.9261	-1.73725	Amazon	Annonaceae	Guatteria oriximinae		Climate + Habitat Loss	Climate + Habitat Loss	Climate + Habitat Loss
45415	-55.9261	-1.73725	Amazon	Apocynaceae	Tabernaemontana brasiliensis		Climate + Habitat Loss	Climate + Habitat Loss	Climate + Habitat Loss
45425	-56.155	-0.289931	Amazon	Vochysiaceae	Vochysia mapuerae		Climate	Climate	Climate
45428	-56.1959	1.24974	Amazon	Phyllanthaceae	Amanoa marapiensis		Climate	Climate	Climate
45431	-56.2993	-1.513	Amazon	Lecythidaceae	Gustavia longepetiolata		Climate	Climate	Climate
45439	-57.0212	-1.15235	Amazon	Melastomataceae	Aciotis wurdackiana		Climate	Climate	Climate + Habitat Loss
45471	-56.968	-0.757509	Amazon	Rutaceae	Raputia amazonica		Climate	Climate	Climate
45475	-56.7947	-0.179424	Amazon	Quiinaceae	Lacunaria sampaioi		Climate	Climate	Climate
45561	-56.301	-2.36216	Amazon	Chrysobalanaceae	Couepia reflexa		Climate + Habitat Loss	Climate + Habitat Loss	Climate + Habitat Loss
45697	-58.4652	-4.78001	Amazon	Euphorbiaceae	Croton borbensis		Low Risk	Low Risk	Low Risk
45697	-58.4652	-4.78001	Amazon	Xyridaceae	Xyris pectinata		Low Risk	Low Risk	Low Risk
45721	-56.8036	-2.64523	Amazon	Vochysiaceae	Vochysia assua		Habitat Loss	Habitat Loss	Habitat Loss
45824	-58.8889	-1.96463	Amazon	Annonaceae	Xylopia annoniflora		Climate	Climate	Climate
45825	-59.3209	-2.02743	Amazon	Calophyllaceae	Caraipa balbinensis		Climate	Climate	Climate
45826	-60.2481	-1.28624	Amazon	Euphorbiaceae	Croton abonari		Climate	Climate	Climate
45826	-60.2481	-1.28624	Amazon	Myrtaceae	Myrcia longiramea		Climate	Climate	Climate
45828	-59.8595	-0.955781	Amazon	Sapotaceae	Pouteria exstaminodia		Climate	Climate	Climate
45963	-59.1635	-2.81365	Amazon	Malpighiaceae	Acmanthera parviflora		Climate	Climate	Climate + Habitat Loss
45963	-59.1635	-2.81365	Amazon	Lythraceae	Cuphea alatosperma		Climate	Climate	Climate + Habitat Loss
45963	-59.1635	-2.81365	Amazon	Dilleniaceae	Doliocarpus prancei		Climate	Climate	Climate + Habitat Loss
45963	-59.1635	-2.81365	Amazon	Rubiaceae	Psyllocarpus psyllocarpoides		Climate	Climate	Climate + Habitat Loss
45966	-59.9382	-2.28356	Amazon	Myrtaceae	Myrcia castanea		Climate	Climate	Climate + Habitat Loss
45966	-59.9382	-2.28356	Amazon	Sapotaceae	Pouteria erythrochrysa		Climate	Climate	Climate + Habitat Loss
45966	-59.9382	-2.28356	Amazon	Sapotaceae	Pouteria stylifera		Climate	Climate	Climate + Habitat Loss
45968	-60.0695	-1.94444	Amazon	Calophyllaceae	Caraipa glabra		Climate	Climate + Habitat Loss	Climate + Habitat Loss
45968	-60.0695	-1.94444	Amazon	Calophyllaceae	Caraipa iracemensis		Climate	Climate + Habitat Loss	Climate + Habitat Loss
46124	-59.7925	-6.56911	Amazon	Xyridaceae	Xyris calderonii		Climate	Climate	Climate
46211	-60.3872	-5.12577	Amazon	Bignoniaceae	Adenocalymma cidii		Climate + Habitat Loss	Climate + Habitat Loss	Climate + Habitat Loss
46211	-60.3872	-5.12577	Amazon	Gentianaceae	Aripuana cullmaniorum		Climate + Habitat Loss	Climate + Habitat Loss	Climate + Habitat Loss
46293	-59.3315	-10.3856	Amazon	Loranthaceae	Psittacanthus bergii		Climate	Climate + Habitat Loss	Climate + Habitat Loss
46293	-59.3315	-10.3856	Amazon	Leguminosae	Swartzia prancei		Climate	Climate + Habitat Loss	Climate + Habitat Loss
46317	-61.5679	-5.80869	Amazon	Lythraceae	Cuphea sabulosa		Climate	Climate	Climate
46329	-61.9639	-8.30916	Amazon	Malpighiaceae	Acmanthera minima		Climate	Climate	Climate
46339	-62.9224	-7.93146	Amazon	Myrtaceae	Eugenia tenuiflora		Climate	Climate	Climate
46339	-62.9224	-7.93146	Amazon	Santalaceae	Phoradendron krukovii		Climate	Climate	Climate
46339	-62.9224	-7.93146	Amazon	Piperaceae	Piper sublignosum		Climate	Climate	Climate
46339	-62.9224	-7.93146	Amazon	Myrtaceae	Plinia humaitana		Climate	Climate	Climate
46339	-62.9224	-7.93146	Amazon	Lamiaceae	Vitex krukovii		Climate	Climate	Climate
46345	-62.0919	-10.829	Amazon	Bignoniaceae	Adenocalymma calcareum		Climate + Habitat Loss	Climate + Habitat Loss	Climate + Habitat Loss
46348	-60.595	-12.1426	Amazon	Euphorbiaceae	Manihot allemii		Climate	Climate + Habitat Loss	Climate + Habitat Loss
46348	-60.595	-12.1426	Amazon	Loranthaceae	Psittacanthus atrolineatus		Climate	Climate + Habitat Loss	Climate + Habitat Loss
46348	-60.595	-12.1426	Amazon	Turneraceae	Turnera kuhlmanniana		Climate	Climate + Habitat Loss	Climate + Habitat Loss
46363	-63.3162	-9.03655	Amazon	Chrysobalanaceae	Hirtella barnebyi		Climate + Habitat Loss	Climate + Habitat Loss	Climate + Habitat Loss
46369	-63.3121	-10.5776	Amazon	Rutaceae	Raveniopsis necopinata		Climate	Climate + Habitat Loss	Climate + Habitat Loss
46369	-63.3121	-10.5776	Amazon	Turneraceae	Turnera discors		Climate	Climate + Habitat Loss	Climate + Habitat Loss
46371	-64.0156	-8.84883	Amazon	Poaceae	Merostachys rondoniensis		Climate	Climate + Habitat Loss	Climate + Habitat Loss
46371	-64.0156	-8.84883	Amazon	Loranthaceae	Psittacanthus carnosus		Climate	Climate + Habitat Loss	Climate + Habitat Loss
46374	-64.278	-10.0133	Amazon	Bromeliaceae	Bromelia gracilisepala		Climate	Climate + Habitat Loss	Climate + Habitat Loss
46376	-64.9491	-9.40437	Amazon	Poaceae	Merostachys fimbriata		Climate	Climate	Climate
46378	-64.9165	-9.9467	Amazon	Lecythidaceae	Cariniana penduliflora		Climate	Climate + Habitat Loss	Climate + Habitat Loss
46379	-65.2826	-9.50502	Amazon	Myrtaceae	Eugenia abunan		Climate	Climate	Climate
46766	-63.5448	-11.1617	Amazon	Lamiaceae	Hyptis rondonii		Climate	Climate	Climate
46766	-63.5448	-11.1617	Amazon	Poaceae	Raddiella lunata		Climate	Climate	Climate
46769	-63.2749	-11.2149	Amazon	Rubiaceae	Borreria delicatula		Climate	Climate	Climate
46995	-59.719	-14.8142	Amazon	Melastomataceae	Poteranthera windischii		Climate	Climate + Habitat Loss	Climate + Habitat Loss
47266	-61.4868	-4.9859	Amazon	Loganiaceae	Bonyunia magnifica		Climate	Climate	Climate
47762	-59.7528	-2.99937	Amazon	Bignoniaceae	Pleonotoma longiflora		Climate	Climate	Climate
47764	-59.9405	-3.04775	Amazon	Convolvulaceae	Dicranostyles falconiana		Habitat Loss	Habitat Loss	Habitat Loss
47764	-59.9405	-3.04775	Amazon	Rutaceae	Hortia superba		Habitat Loss	Habitat Loss	Habitat Loss
47764	-59.9405	-3.04775	Amazon	Rutaceae	Nycticalanthus speciosus	EN	Habitat Loss	Habitat Loss	Habitat Loss
47764	-59.9405	-3.04775	Amazon	Lauraceae	Ocotea ligulata		Habitat Loss	Habitat Loss	Habitat Loss
47764	-59.9405	-3.04775	Amazon	Verbenaceae	Petrea brevicalyx		Habitat Loss	Habitat Loss	Habitat Loss
47768	-59.9123	-2.90757	Amazon	Bromeliaceae	Aechmea rodriguesiana		Climate	Climate	Climate + Habitat Loss
47768	-59.9123	-2.90757	Amazon	Lauraceae	Dicypellium manausense		Climate	Climate	Climate + Habitat Loss
47768	-59.9123	-2.90757	Amazon	Lauraceae	Mezilaurus duckei		Climate	Climate	Climate + Habitat Loss
47768	-59.9123	-2.90757	Amazon	Peraceae	Pera manausensis		Climate	Climate	Climate + Habitat Loss
47768	-59.9123	-2.90757	Amazon	Rutaceae	Raputia praetermissa		Climate	Climate	Climate + Habitat Loss
47768	-59.9123	-2.90757	Amazon	Lauraceae	Rhodostemonodaphne parvifolia	CR	Climate	Climate	Climate + Habitat Loss
47768	-59.9123	-2.90757	Amazon	Elaeocarpaceae	Sloanea dubia		Climate	Climate	Climate + Habitat Loss
47768	-59.9123	-2.90757	Amazon	Elaeocarpaceae	Sloanea heteroneura		Climate	Climate	Climate + Habitat Loss
47768	-59.9123	-2.90757	Amazon	Elaeocarpaceae	Sloanea pseudoverticillata		Climate	Climate	Climate + Habitat Loss
47863	-60.3882	-3.86393	Amazon	Chrysobalanaceae	Licania marleneae		Climate	Climate + Habitat Loss	Climate + Habitat Loss
47886	-60.6605	-4.02553	Amazon	Araliaceae	Schefflera pubicarpa		Climate	Climate	Climate
48113	-60.0878	-3.11725	Amazon	Lecythidaceae	Allantoma integrifolia		Habitat Loss	Habitat Loss	Habitat Loss
48113	-60.0878	-3.11725	Amazon	Lecythidaceae	Allantoma pauciramosa		Habitat Loss	Habitat Loss	Habitat Loss
48113	-60.0878	-3.11725	Amazon	Lauraceae	Endlicheria coriacea		Habitat Loss	Habitat Loss	Habitat Loss
48113	-60.0878	-3.11725	Amazon	Meliaceae	Guarea crispa		Habitat Loss	Habitat Loss	Habitat Loss
48113	-60.0878	-3.11725	Amazon	Lecythidaceae	Lecythis parvifructa		Habitat Loss	Habitat Loss	Habitat Loss
48113	-60.0878	-3.11725	Amazon	Lecythidaceae	Lecythis prancei		Habitat Loss	Habitat Loss	Habitat Loss
48114	-60.0413	-2.79904	Amazon	Loganiaceae	Bonyunia venusta		Climate	Climate + Habitat Loss	Climate + Habitat Loss
48114	-60.0413	-2.79904	Amazon	Malpighiaceae	Byrsonima souzae		Climate	Climate + Habitat Loss	Climate + Habitat Loss
48114	-60.0413	-2.79904	Amazon	Sapotaceae	Chrysophyllum durifructum		Climate	Climate + Habitat Loss	Climate + Habitat Loss
48114	-60.0413	-2.79904	Amazon	Sapotaceae	Chrysophyllum wilsonii		Climate	Climate + Habitat Loss	Climate + Habitat Loss
48114	-60.0413	-2.79904	Amazon	Loranthaceae	Cladocolea rostrifolia		Climate	Climate + Habitat Loss	Climate + Habitat Loss
48114	-60.0413	-2.79904	Amazon	Chrysobalanaceae	Couepia glabra		Climate	Climate + Habitat Loss	Climate + Habitat Loss
48114	-60.0413	-2.79904	Amazon	Euphorbiaceae	Dalechampia olympiana		Climate	Climate + Habitat Loss	Climate + Habitat Loss
48114	-60.0413	-2.79904	Amazon	Ebenaceae	Diospyros manausensis		Climate	Climate + Habitat Loss	Climate + Habitat Loss
48114	-60.0413	-2.79904	Amazon	Ebenaceae	Diospyros tarim		Climate	Climate + Habitat Loss	Climate + Habitat Loss
48114	-60.0413	-2.79904	Amazon	Bignoniaceae	Distictella lohmanniae		Climate	Climate + Habitat Loss	Climate + Habitat Loss
48114	-60.0413	-2.79904	Amazon	Metteniusaceae	Emmotum amazonicum		Climate	Climate + Habitat Loss	Climate + Habitat Loss
48114	-60.0413	-2.79904	Amazon	Erythroxylaceae	Erythroxylum campinense		Climate	Climate + Habitat Loss	Climate + Habitat Loss
48114	-60.0413	-2.79904	Amazon	Myrtaceae	Eugenia breviracemosa		Climate	Climate + Habitat Loss	Climate + Habitat Loss
48114	-60.0413	-2.79904	Amazon	Myrtaceae	Eugenia lisboae		Climate	Climate + Habitat Loss	Climate + Habitat Loss
48114	-60.0413	-2.79904	Amazon	Malpighiaceae	Heteropterys marleneae		Climate	Climate + Habitat Loss	Climate + Habitat Loss
48114	-60.0413	-2.79904	Amazon	Lauraceae	Mezilaurus micrantha		Climate	Climate + Habitat Loss	Climate + Habitat Loss
48114	-60.0413	-2.79904	Amazon	Calophyllaceae	Moronobea pulchra		Climate	Climate + Habitat Loss	Climate + Habitat Loss
48114	-60.0413	-2.79904	Amazon	Passifloraceae	Passiflora fissurosa		Climate	Climate + Habitat Loss	Climate + Habitat Loss
48114	-60.0413	-2.79904	Amazon	Sapotaceae	Pouteria ericoides		Climate	Climate + Habitat Loss	Climate + Habitat Loss
48114	-60.0413	-2.79904	Amazon	Sapotaceae	Pouteria flavilatex		Climate	Climate + Habitat Loss	Climate + Habitat Loss
48114	-60.0413	-2.79904	Amazon	Sapotaceae	Pouteria freitasii		Climate	Climate + Habitat Loss	Climate + Habitat Loss
48114	-60.0413	-2.79904	Amazon	Sapotaceae	Pouteria pentamera		Climate	Climate + Habitat Loss	Climate + Habitat Loss
48114	-60.0413	-2.79904	Amazon	Sapotaceae	Pouteria resinosa		Climate	Climate + Habitat Loss	Climate + Habitat Loss
48114	-60.0413	-2.79904	Amazon	Sapotaceae	Pouteria stipulifera		Climate	Climate + Habitat Loss	Climate + Habitat Loss
48114	-60.0413	-2.79904	Amazon	Triuridaceae	Sciaphila oligantha		Climate	Climate + Habitat Loss	Climate + Habitat Loss
48114	-60.0413	-2.79904	Amazon	Loganiaceae	Strychnos krukoffiana		Climate	Climate + Habitat Loss	Climate + Habitat Loss
48114	-60.0413	-2.79904	Amazon	Bignoniaceae	Tynanthus densiflorus		Climate	Climate + Habitat Loss	Climate + Habitat Loss
48114	-60.0413	-2.79904	Amazon	Vochysiaceae	Vochysia revoluta		Climate	Climate + Habitat Loss	Climate + Habitat Loss
48121	-60.4311	-2.9399	Amazon	Leguminosae	Peltogyne excelsa		Climate	Climate	Climate + Habitat Loss
48123	-60.4239	-2.81854	Amazon	Annonaceae	Guatteria stenophylla		Climate	Climate	Climate
48127	-60.3587	-2.57707	Amazon	Malpighiaceae	Acmanthera longifolia		Climate	Climate	Climate
48128	-60.1557	-2.42051	Amazon	Myrtaceae	Eugenia kerianthera		Climate	Climate	Climate
48132	-60.522	-3.1248	Amazon	Chrysobalanaceae	Couepia marleneae		Climate	Climate + Habitat Loss	Climate + Habitat Loss
48181	-62.0939	-1.70773	Amazon	Sapotaceae	Ecclinusa campinae		Low Risk	Low Risk	Low Risk
48262	-60.7095	0.04332	Amazon	Araceae	Philodendron caracaraiense		Climate	Climate	Climate
48264	-60.8431	-0.154793	Amazon	Gentianaceae	Roraimaea aurantiaca		Climate	Climate	Climate
48296	-60.1993	0.788175	Amazon	Myristicaceae	Iryanthera campinae	VU	Climate	Climate + Habitat Loss	Climate + Habitat Loss
48296	-60.1993	0.788175	Amazon	Apocynaceae	Malouetia pumila		Climate	Climate + Habitat Loss	Climate + Habitat Loss
48442	-61.104	1.34952	Amazon	Rubiaceae	Isertia psammophila		Low Risk	Low Risk	Low Risk
48453	-61.0022	1.96873	Amazon	Lentibulariaceae	Genlisea multiflora		Climate	Climate + Habitat Loss	Climate + Habitat Loss
48453	-61.0022	1.96873	Amazon	Chrysobalanaceae	Hirtella dorvalii		Climate	Climate + Habitat Loss	Climate + Habitat Loss
48456	-60.5255	2.21834	Amazon	Myrtaceae	Myrcia cantana		Climate	Climate	Climate + Habitat Loss
48464	-62.3342	2.52685	Amazon	Cactaceae	Melocactus estevesii		Low Risk	Low Risk	Low Risk
48482	-60.5988	4.34735	Amazon	Myrtaceae	Myrcia macaca		Climate	Climate	Climate
48495	-61.5749	3.25809	Amazon	Myrtaceae	Eugenia altoalegre		Climate	Climate	Climate
48547	-63.0937	-1.23629	Amazon	Phyllanthaceae	Phyllanthus aracaensis		Low Risk	Low Risk	Low Risk
48621	-63.0573	-0.186625	Amazon	Gesneriaceae	Lesia tepuiensis		Low Risk	Low Risk	Low Risk
48627	-63.2885	0.504847	Amazon	Bignoniaceae	Jacaranda bullata		Low Risk	Low Risk	Low Risk
48628	-63.4399	0.852951	Amazon	Calophyllaceae	Caraipa aracaensis		Low Risk	Low Risk	Low Risk
48628	-63.4399	0.852951	Amazon	Calophyllaceae	Caraipa longisepala		Low Risk	Low Risk	Low Risk
48628	-63.4399	0.852951	Amazon	Chrysobalanaceae	Couepia amaralae		Low Risk	Low Risk	Low Risk
48628	-63.4399	0.852951	Amazon	Chrysobalanaceae	Licania aracaensis		Low Risk	Low Risk	Low Risk
48628	-63.4399	0.852951	Amazon	Chrysobalanaceae	Licania nelsonii		Low Risk	Low Risk	Low Risk
48628	-63.4399	0.852951	Amazon	Melastomataceae	Meriania aracaensis		Low Risk	Low Risk	Low Risk
48628	-63.4399	0.852951	Amazon	Rutaceae	Raveniopsis aracaensis		Low Risk	Low Risk	Low Risk
48628	-63.4399	0.852951	Amazon	Malpighiaceae	Tetrapterys cordifolia		Low Risk	Low Risk	Low Risk
48628	-63.4399	0.852951	Amazon	Ericaceae	Vaccinium pipolyi		Low Risk	Low Risk	Low Risk
48658	-62.9829	1.55523	Amazon	Melastomataceae	Pterolepis picorondonica		Low Risk	Low Risk	Low Risk
48712	-63.2962	-0.437034	Amazon	Lamiaceae	Aegiphila duckei		Low Risk	Low Risk	Low Risk
48714	-64.1231	-1.13129	Amazon	Styracaceae	Styrax prancei		Low Risk	Low Risk	Low Risk
48751	-65.095	-0.421501	Amazon	Poaceae	Olyra tamanquareana		Low Risk	Low Risk	Low Risk
48751	-65.095	-0.421501	Amazon	Lauraceae	Pleurothyrium undulatum		Low Risk	Low Risk	Low Risk
48752	-65.1425	0.439057	Amazon	Loranthaceae	Passovia ensifera		Low Risk	Low Risk	Low Risk
48758	-66.1425	0.399593	Amazon	Salicaceae	Casearia neblinae		Low Risk	Low Risk	Low Risk
48758	-66.1425	0.399593	Amazon	Vochysiaceae	Erisma lanceolatum		Low Risk	Low Risk	Low Risk
48758	-66.1425	0.399593	Amazon	Tofieldiaceae	Harperocallis paniculata		Low Risk	Low Risk	Low Risk
48758	-66.1425	0.399593	Amazon	Rutaceae	Hortia neblinensis		Low Risk	Low Risk	Low Risk
48758	-66.1425	0.399593	Amazon	Sapotaceae	Micropholis grandiflora		Low Risk	Low Risk	Low Risk
48758	-66.1425	0.399593	Amazon	Araliaceae	Schefflera eximia		Low Risk	Low Risk	Low Risk
48758	-66.1425	0.399593	Amazon	Araliaceae	Schefflera plurispicata		Low Risk	Low Risk	Low Risk
48758	-66.1425	0.399593	Amazon	Primulaceae	Stylogyne racemiflora		Low Risk	Low Risk	Low Risk
48768	-68.8788	-1.3881	Amazon	Achariaceae	Carpotroche froesiana		Low Risk	Low Risk	Low Risk
48779	-66.7466	-0.225303	Amazon	Bromeliaceae	Pitcairnia frequens		Low Risk	Low Risk	Low Risk
48781	-67.2132	-0.33615	Amazon	Sapotaceae	Micropholis retusa		Low Risk	Low Risk	Low Risk
48781	-67.2132	-0.33615	Amazon	Vochysiaceae	Qualea themistoclesii		Low Risk	Low Risk	Low Risk
48781	-67.2132	-0.33615	Amazon	Lauraceae	Rhodostemonodaphne curicuriarensis		Low Risk	Low Risk	Low Risk
48781	-67.2132	-0.33615	Amazon	Leguminosae	Swartzia fimbriata		Low Risk	Low Risk	Low Risk
48781	-67.2132	-0.33615	Amazon	Vochysiaceae	Vochysia expansa		Low Risk	Low Risk	Low Risk
48781	-67.2132	-0.33615	Amazon	Vochysiaceae	Vochysia pachyantha		Low Risk	Low Risk	Low Risk
48787	-68.1871	-0.659078	Amazon	Melastomataceae	Graffenrieda maturaca		Low Risk	Low Risk	Low Risk
48792	-66.864	0.06539	Amazon	Passifloraceae	Passiflora lorenziana		Low Risk	Low Risk	Low Risk
48793	-66.9915	-0.130661	Amazon	Piperaceae	Piper millegranum		Low Risk	Habitat Loss	Habitat Loss
48796	-67.064	0.007918	Amazon	Lecythidaceae	Allantoma uaupensis		Low Risk	Low Risk	Habitat Loss
48796	-67.064	0.007918	Amazon	Chrysobalanaceae	Hirtella longifolia		Low Risk	Low Risk	Habitat Loss
48796	-67.064	0.007918	Amazon	Chrysobalanaceae	Hirtella scaberula		Low Risk	Low Risk	Habitat Loss
48796	-67.064	0.007918	Amazon	Lauraceae	Persea benthamiana		Low Risk	Low Risk	Habitat Loss
48796	-67.064	0.007918	Amazon	Vochysiaceae	Qualea macropetala		Low Risk	Low Risk	Habitat Loss
48799	-67.2621	0.048408	Amazon	Leguminosae	Panurea bowdichioides		Low Risk	Low Risk	Low Risk
48816	-68.259	0.262338	Amazon	Loranthaceae	Phthirusa murcaei		Low Risk	Low Risk	Low Risk
48914	-67.0843	0.213906	Amazon	Ebenaceae	Diospyros uaupensis		Low Risk	Low Risk	Low Risk
48914	-67.0843	0.213906	Amazon	Rutaceae	Hortia nudipetala		Low Risk	Low Risk	Low Risk
48914	-67.0843	0.213906	Amazon	Leguminosae	Swartzia coriaceifolia		Low Risk	Low Risk	Low Risk
48914	-67.0843	0.213906	Amazon	Leguminosae	Swartzia velutina		Low Risk	Low Risk	Low Risk
48917	-67.3104	0.367197	Amazon	Lauraceae	Mezilaurus caatingae		Low Risk	Low Risk	Low Risk
48922	-68.1978	0.749246	Amazon	Araliaceae	Schefflera dichotoma		Low Risk	Low Risk	Low Risk
48953	-66.8831	0.893234	Amazon	Marantaceae	Monotagma congestum		Low Risk	Low Risk	Low Risk
49214	-63.4297	-6.91081	Amazon	Sapotaceae	Micropholis caudata		Climate	Climate	Climate
49239	-64.7706	-7.26032	Amazon	Myrtaceae	Myrcia laxa		Climate	Climate	Climate
49265	-67.6833	-9.83053	Amazon	Rubiaceae	Coussarea acrensis		Climate + Habitat Loss	Climate + Habitat Loss	Climate + Habitat Loss
49268	-69.0707	-10.6753	Amazon	Burseraceae	Dacryodes edilsonii	EN	Low Risk	Low Risk	Habitat Loss
49269	-69.5444	-10.9998	Amazon	Ebenaceae	Diospyros landii		Habitat Loss	Habitat Loss	Habitat Loss
49269	-69.5444	-10.9998	Amazon	Piperaceae	Peperomia ripicola		Habitat Loss	Habitat Loss	Habitat Loss
49269	-69.5444	-10.9998	Amazon	Piperaceae	Peperomia simulans		Habitat Loss	Habitat Loss	Habitat Loss
49281	-68.6112	-9.0973	Amazon	Lecythidaceae	Couratari prancei		Climate + Habitat Loss	Climate + Habitat Loss	Climate + Habitat Loss
49313	-61.88	-3.90019	Amazon	Piperaceae	Piper capitarianum		Climate	Climate	Climate
49361	-64.7742	-3.4424	Amazon	Arecaceae	Bactris tefensis		Low Risk	Low Risk	Habitat Loss
49364	-65.4483	-4.05657	Amazon	Chrysobalanaceae	Hirtella conduplicata		Low Risk	Low Risk	Low Risk
49389	-64.9326	-2.24874	Amazon	Myrtaceae	Myrcia amanana		Low Risk	Low Risk	Low Risk
49414	-67.6062	-2.27434	Amazon	Ebenaceae	Diospyros arupaj		Low Risk	Low Risk	Low Risk
49418	-69.5305	-2.08419	Amazon	Vochysiaceae	Vochysia hannekesaskiarum		Low Risk	Low Risk	Low Risk
49419	-69.025	-1.68952	Amazon	Loganiaceae	Strychnos neglecta		Low Risk	Low Risk	Low Risk
49421	-69.3334	-1.21089	Amazon	Annonaceae	Guatteria japurensis		Low Risk	Low Risk	Low Risk
49644	-71.2547	-8.56668	Amazon	Meliaceae	Trichilia minima		Low Risk	Low Risk	Low Risk
49676	-72.2647	-7.63362	Amazon	Araceae	Philodendron lupinum		Low Risk	Low Risk	Low Risk
49678	-73.0175	-7.18006	Amazon	Piperaceae	Peperomia cruzeirensis		Low Risk	Low Risk	Low Risk
49679	-72.5368	-7.7091	Amazon	Myrtaceae	Calyptranthes corticosa		Low Risk	Low Risk	Habitat Loss
49679	-72.5368	-7.7091	Amazon	Euphorbiaceae	Croton subasperrimum		Low Risk	Low Risk	Habitat Loss
49679	-72.5368	-7.7091	Amazon	Lauraceae	Licaria deltoidea		Low Risk	Low Risk	Habitat Loss
49679	-72.5368	-7.7091	Amazon	Myrtaceae	Myrcia divisoria		Low Risk	Low Risk	Habitat Loss
49687	-73.6155	-7.46821	Amazon	Leguminosae	Tachigali acrensis		Low Risk	Low Risk	Low Risk
49691	-72.7188	-7.78518	Amazon	Acanthaceae	Mendoncia rizziniana		Low Risk	Habitat Loss	Habitat Loss
49699	-72.6325	-9.73091	Amazon	Acanthaceae	Justicia concavibracteata		Habitat Loss	Habitat Loss	Habitat Loss
49737	-67.6729	-2.7907	Amazon	Sapotaceae	Chrysophyllum superbum		Low Risk	Low Risk	Habitat Loss
49738	-68.2101	-2.75856	Amazon	Violaceae	Rinorea bicornuta	CR	Low Risk	Low Risk	Low Risk
49739	-67.8743	-3.03144	Amazon	Leguminosae	Deguelia occidentalis		Low Risk	Low Risk	Low Risk
49741	-69.5587	-3.09536	Amazon	Malpighiaceae	Bronwenia brevipedicellata		Low Risk	Low Risk	Low Risk
49741	-69.5587	-3.09536	Amazon	Olacaceae	Heisteria amazonica		Low Risk	Low Risk	Low Risk
49753	-68.5581	-3.33876	Amazon	Convolvulaceae	Dicranostyles solimoesensis		Low Risk	Low Risk	Low Risk
49753	-68.5581	-3.33876	Amazon	Passifloraceae	Passiflora cordistipula		Low Risk	Low Risk	Low Risk
49754	-69.5474	-4.78712	Amazon	Poaceae	Aristida amazonensis		Low Risk	Low Risk	Low Risk
49754	-69.5474	-4.78712	Amazon	Lecythidaceae	Gustavia erythrocarpa		Low Risk	Low Risk	Low Risk
49754	-69.5474	-4.78712	Amazon	Leguminosae	Tachigali leiocalyx		Low Risk	Low Risk	Low Risk
49756	-69.8718	-3.94268	Amazon	Leguminosae	Androcalymma glabrifolium		Low Risk	Low Risk	Low Risk
49761	-70.064	-4.40097	Amazon	Gesneriaceae	Besleria iara		Low Risk	Low Risk	Habitat Loss
49761	-70.064	-4.40097	Amazon	Marantaceae	Monotagma humile		Low Risk	Low Risk	Habitat Loss
49761	-70.064	-4.40097	Amazon	Myrtaceae	Myrcia breviflora		Low Risk	Low Risk	Habitat Loss
50482	-49.5837	-0.954008	Amazon	Polygalaceae	Securidaca marajoara		Low Risk	Low Risk	Low Risk
50715	-49.93	-0.241415	Amazon	Lamiaceae	Vitex odorata		Low Risk	Low Risk	Low Risk
50761	-48.5417	-0.705493	Amazon	Asteraceae	Acmella marajoensis		Habitat Loss	Habitat Loss	Habitat Loss
50951	-49.2154	-1.48984	Amazon	Lecythidaceae	Eschweilera subcordata	EN	Low Risk	Low Risk	Low Risk
50999	-50.3961	-1.50611	Amazon	Sapotaceae	Pouteria brevensis		Low Risk	Habitat Loss	Habitat Loss
61173	-49.6443	-3.78488	Amazon	Myrtaceae	Eugenia froesii		Climate + Habitat Loss	Climate + Habitat Loss	Climate + Habitat Loss
62662	-50.2722	-6.39301	Amazon	Rubiaceae	Borreria carajasensis		Climate	Climate	Climate
62758	-50.3465	-5.97225	Amazon	Poaceae	Axonopus carajasensis	EN	Climate	Climate + Habitat Loss	Climate + Habitat Loss
62758	-50.3465	-5.97225	Amazon	Rubiaceae	Borreria semiamplexicaulis		Climate	Climate + Habitat Loss	Climate + Habitat Loss
62758	-50.3465	-5.97225	Amazon	Cyperaceae	Eleocharis pedrovianae		Climate	Climate + Habitat Loss	Climate + Habitat Loss
62758	-50.3465	-5.97225	Amazon	Eriocaulaceae	Eriocaulon carajense		Climate	Climate + Habitat Loss	Climate + Habitat Loss
62758	-50.3465	-5.97225	Amazon	Erythroxylaceae	Erythroxylum nelson-rosae	En	Climate	Climate + Habitat Loss	Climate + Habitat Loss
62758	-50.3465	-5.97225	Amazon	Cyperaceae	Hypolytrum paraense	EN	Climate	Climate + Habitat Loss	Climate + Habitat Loss
62758	-50.3465	-5.97225	Amazon	Apocynaceae	Marsdenia bergii		Climate	Climate + Habitat Loss	Climate + Habitat Loss
62758	-50.3465	-5.97225	Amazon	Picramniaceae	Picramnia ferrea		Climate	Climate + Habitat Loss	Climate + Habitat Loss
62758	-50.3465	-5.97225	Amazon	Lentibulariaceae	Utricularia physoceras		Climate	Climate + Habitat Loss	Climate + Habitat Loss
62923	-50.4273	-6.30189	Amazon	Rubiaceae	Borreria elaiosulcata		Climate	Climate	Climate
62923	-50.4273	-6.30189	Amazon	Rubiaceae	Carajasia cangae		Climate	Climate	Climate
62923	-50.4273	-6.30189	Amazon	Rubiaceae	Mitracarpus carajasensis		Climate	Climate	Climate
64176	-47.7234	-6.70719	Cerrado	Malvaceae	Sida glocimarii		Climate	Climate	Climate + Habitat Loss
64182	-47.2821	-7.09201	Cerrado	Plantaginaceae	Philcoxia maranhensis		Climate	Climate	Climate
64328	-47.4824	-8.65447	Cerrado	Convolvulaceae	Ipomoea kraholandica		Low Risk	Low Risk	Habitat Loss
64444	-47.2682	-10.7551	Cerrado	Convolvulaceae	Bonamia campestris		Low Risk	Low Risk	Low Risk
64449	-46.9859	-11.1603	Cerrado	Lythraceae	Diplusodon trigintus		Low Risk	Low Risk	Low Risk
64513	-48.3997	-9.84802	Cerrado	Lauraceae	Mezilaurus microphylla		Climate	Climate	Climate + Habitat Loss
64515	-48.2767	-10.24	Cerrado	Podostemaceae	Castelnavia noveloi		Climate	Climate + Habitat Loss	Climate + Habitat Loss
64516	-48.753	-10.4171	Cerrado	Rubiaceae	Borreria irwiniana		Climate	Climate	Climate + Habitat Loss
64517	-48.3645	-10.6172	Cerrado	Lamiaceae	Hyptis caduca		Climate	Climate + Habitat Loss	Climate + Habitat Loss
64545	-47.7314	-11.8326	Cerrado	Lauraceae	Aiouea macedoana		Climate	Climate	Climate + Habitat Loss
64545	-47.7314	-11.8326	Cerrado	Rubiaceae	Diodia macrophylla		Climate	Climate	Climate + Habitat Loss
64545	-47.7314	-11.8326	Cerrado	Apocynaceae	Ditassa emmerichii		Climate	Climate	Climate + Habitat Loss
64545	-47.7314	-11.8326	Cerrado	Polygalaceae	Polygala pseudocoriacea		Climate	Climate	Climate + Habitat Loss
64545	-47.7314	-11.8326	Cerrado	Turneraceae	Turnera confertiflora		Climate	Climate	Climate + Habitat Loss
64546	-47.3117	-11.5321	Cerrado	Melastomataceae	Leandra heteroporata		Climate	Climate	Climate
64548	-47.1382	-12.0005	Cerrado	Lamiaceae	Hypenia concinna		Climate	Climate	Climate
64548	-47.1382	-12.0005	Cerrado	Rubiaceae	Spermacoce tocantinsiana		Climate	Climate	Climate
64622	-47.0796	-12.7309	Cerrado	Lythraceae	Diplusodon petiolatus		Climate	Climate	Climate
64624	-46.612	-11.8352	Cerrado	Lythraceae	Diplusodon gracilis	CR	Low Risk	Low Risk	Low Risk
64624	-46.612	-11.8352	Cerrado	Annonaceae	Duguetia rotundifolia		Low Risk	Low Risk	Low Risk
64624	-46.612	-11.8352	Cerrado	Turneraceae	Turnera gardneriana		Low Risk	Low Risk	Low Risk
64624	-46.612	-11.8352	Cerrado	Turneraceae	Turnera vallisii		Low Risk	Low Risk	Low Risk
64628	-46.4177	-12.5168	Cerrado	Verbenaceae	Lippia ciliata		Climate	Climate + Habitat Loss	Climate + Habitat Loss
64628	-46.4177	-12.5168	Cerrado	Malpighiaceae	Peixotoa megalantha		Climate	Climate + Habitat Loss	Climate + Habitat Loss
64633	-47.5984	-13.2169	Cerrado	Leguminosae	Mimosa viperina		Climate	Climate	Climate
64636	-47.3987	-13.693	Cerrado	Leguminosae	Aeschynomene veadeirana		Climate	Climate	Climate
64636	-47.3987	-13.693	Cerrado	Leguminosae	Chamaecrista ochrosperma		Climate	Climate	Climate
64636	-47.3987	-13.693	Cerrado	Lythraceae	Diplusodon adpressipilus		Climate	Climate	Climate
64636	-47.3987	-13.693	Cerrado	Lythraceae	Diplusodon nigricans		Climate	Climate	Climate
64636	-47.3987	-13.693	Cerrado	Lythraceae	Diplusodon venosus		Climate	Climate	Climate
64636	-47.3987	-13.693	Cerrado	Euphorbiaceae	Manihot kalungae		Climate	Climate	Climate
64636	-47.3987	-13.693	Cerrado	Leguminosae	Mimosa diminuta		Climate	Climate	Climate
64636	-47.3987	-13.693	Cerrado	Leguminosae	Mimosa kalunga		Climate	Climate	Climate
64636	-47.3987	-13.693	Cerrado	Leguminosae	Mimosa oligosperma		Climate	Climate	Climate
64636	-47.3987	-13.693	Cerrado	Leguminosae	Mimosa pycnocoma		Climate	Climate	Climate
64636	-47.3987	-13.693	Cerrado	Polygalaceae	Polygala judithea		Climate	Climate	Climate
64636	-47.3987	-13.693	Cerrado	Arecaceae	Syagrus rupicola		Climate	Climate	Climate
64636	-47.3987	-13.693	Cerrado	Turneraceae	Turnera vicaria		Climate	Climate	Climate
64636	-47.3987	-13.693	Cerrado	Velloziaceae	Vellozia exilis		Climate	Climate	Climate
64637	-47.0801	-13.4418	Cerrado	Verbenaceae	Lippia minima		Climate	Climate	Climate
64637	-47.0801	-13.4418	Cerrado	Malvaceae	Pavonia boisiana		Climate	Climate	Climate
64638	-47.152	-13.793	Cerrado	Asteraceae	Bidens edentula		Climate	Climate	Climate
64638	-47.152	-13.793	Cerrado	Lythraceae	Diplusodon appendiculosus		Climate	Climate	Climate
64638	-47.152	-13.793	Cerrado	Lythraceae	Diplusodon heringeri		Climate	Climate	Climate
64642	-46.4968	-13.5802	Cerrado	Turneraceae	Turnera angelicae		Climate	Climate + Habitat Loss	Climate + Habitat Loss
64649	-46.4984	-13.1479	Cerrado	Malpighiaceae	Peixotoa gardneri		Climate + Habitat Loss	Climate + Habitat Loss	Climate + Habitat Loss
64654	-46.495	-13.8916	Cerrado	Asteraceae	Allocephalus gamolepis		Climate	Climate + Habitat Loss	Climate + Habitat Loss
64658	-47.1984	-14.0815	Cerrado	Poaceae	Axonopus bryoides		Climate	Climate	Climate
64658	-47.1984	-14.0815	Cerrado	Melastomataceae	Cambessedesia glaziovii		Climate	Climate	Climate
64658	-47.1984	-14.0815	Cerrado	Melastomataceae	Chaetostoma flavum		Climate	Climate	Climate
64658	-47.1984	-14.0815	Cerrado	Melastomataceae	Chaetostoma scoparium		Climate	Climate	Climate
64658	-47.1984	-14.0815	Cerrado	Leguminosae	Crotalaria irwinii		Climate	Climate	Climate
64658	-47.1984	-14.0815	Cerrado	Lamiaceae	Cyanocephalus digitatus		Climate	Climate	Climate
64658	-47.1984	-14.0815	Cerrado	Lamiaceae	Cyanocephalus tagetifolius		Climate	Climate	Climate
64658	-47.1984	-14.0815	Cerrado	Amaranthaceae	Froelichiella grisea	EN	Climate	Climate	Climate
64658	-47.1984	-14.0815	Cerrado	Lamiaceae	Hypenia paradisi		Climate	Climate	Climate
64658	-47.1984	-14.0815	Cerrado	Lamiaceae	Hyptis imbricatiformis	EN	Climate	Climate	Climate
64658	-47.1984	-14.0815	Cerrado	Melastomataceae	Microlicia crebropunctata		Climate	Climate	Climate
64658	-47.1984	-14.0815	Cerrado	Melastomataceae	Microlicia ordinata		Climate	Climate	Climate
64658	-47.1984	-14.0815	Cerrado	Melastomataceae	Microlicia psammophila	EN	Climate	Climate	Climate
64658	-47.1984	-14.0815	Cerrado	Leguminosae	Mimosa manidea		Climate	Climate	Climate
64658	-47.1984	-14.0815	Cerrado	Leguminosae	Mimosa ulei		Climate	Climate	Climate
64658	-47.1984	-14.0815	Cerrado	Oxalidaceae	Oxalis veadeirosensis		Climate	Climate	Climate
64658	-47.1984	-14.0815	Cerrado	Eriocaulaceae	Paepalanthus cordatus		Climate	Climate	Climate
64658	-47.1984	-14.0815	Cerrado	Arecaceae	Syagrus caerulescens		Climate	Climate	Climate
64658	-47.1984	-14.0815	Cerrado	Eriocaulaceae	Syngonanthus vittatus		Climate	Climate	Climate
64664	-46.5446	-14.2085	Cerrado	Plantaginaceae	Philcoxia goiasensis		Climate	Climate + Habitat Loss	Climate + Habitat Loss
64665	-46.6191	-14.4209	Cerrado	Poaceae	Paspalum clipeum		Climate	Climate	Climate
64665	-46.6191	-14.4209	Cerrado	Malvaceae	Sida cavernicola		Climate	Climate	Climate
64665	-46.6191	-14.4209	Cerrado	Acanthaceae	Stenandrium goiasense		Climate	Climate	Climate
64676	-46.9046	-14.7271	Cerrado	Poaceae	Mesosetum longiaristatum		Climate	Climate + Habitat Loss	Climate + Habitat Loss
64695	-47.4241	-14.963	Cerrado	Lythraceae	Diplusodon ericoides	CR	Climate	Climate	Climate
64698	-47.4812	-15.3504	Cerrado	Bromeliaceae	Dyckia formosensis		Climate	Climate + Habitat Loss	Climate + Habitat Loss
64699	-47.3251	-15.4509	Cerrado	Asteraceae	Aspilia podophylla		Climate	Climate + Habitat Loss	Climate + Habitat Loss
64734	-47.9873	-13.4079	Cerrado	Poaceae	Paspalum vallsii		Climate	Climate	Climate
64738	-47.8147	-13.5322	Cerrado	Asteraceae	Calea aldamoides		Climate	Climate	Climate
64738	-47.8147	-13.5322	Cerrado	Lythraceae	Diplusodon retroimbricatus	CR	Climate	Climate	Climate
64738	-47.8147	-13.5322	Cerrado	Euphorbiaceae	Manihot purpurea		Climate	Climate	Climate
64738	-47.8147	-13.5322	Cerrado	Euphorbiaceae	Manihot tombadorensis		Climate	Climate	Climate
64738	-47.8147	-13.5322	Cerrado	Poaceae	Paspalum cerradoense		Climate	Climate	Climate
64738	-47.8147	-13.5322	Cerrado	Polygalaceae	Polygala suganumae		Climate	Climate	Climate
64741	-47.9942	-13.7175	Cerrado	Lythraceae	Cuphea potamophila		Climate	Climate	Climate
64742	-48.0823	-13.8866	Cerrado	Convolvulaceae	Ipomoea walteri		Climate	Climate	Climate
64744	-47.8909	-14.0578	Cerrado	Asteraceae	Aspilia pseudocalea		Climate	Climate	Climate
64744	-47.8909	-14.0578	Cerrado	Cucurbitaceae	Cayaponia rugosa		Climate	Climate	Climate
64744	-47.8909	-14.0578	Cerrado	Leguminosae	Chamaecrista frondosa		Climate	Climate	Climate
64744	-47.8909	-14.0578	Cerrado	Leguminosae	Chamaecrista sparsifolia		Climate	Climate	Climate
64744	-47.8909	-14.0578	Cerrado	Leguminosae	Chamaecrista tenuicaulis		Climate	Climate	Climate
64744	-47.8909	-14.0578	Cerrado	Eriocaulaceae	Comanthera dimera		Climate	Climate	Climate
64744	-47.8909	-14.0578	Cerrado	Cyperaceae	Cyperus hooperae		Climate	Climate	Climate
64744	-47.8909	-14.0578	Cerrado	Convolvulaceae	Evolvulus chapadensis		Climate	Climate	Climate
64744	-47.8909	-14.0578	Cerrado	Convolvulaceae	Ipomoea veadeirosii		Climate	Climate	Climate
64744	-47.8909	-14.0578	Cerrado	Euphorbiaceae	Manihot gratiosa		Climate	Climate	Climate
64744	-47.8909	-14.0578	Cerrado	Euphorbiaceae	Manihot luxurians		Climate	Climate	Climate
64744	-47.8909	-14.0578	Cerrado	Euphorbiaceae	Manihot minima		Climate	Climate	Climate
64744	-47.8909	-14.0578	Cerrado	Euphorbiaceae	Manihot robusta		Climate	Climate	Climate
64744	-47.8909	-14.0578	Cerrado	Euphorbiaceae	Manihot saxatilis		Climate	Climate	Climate
64744	-47.8909	-14.0578	Cerrado	Euphorbiaceae	Manihot veadeirensis		Climate	Climate	Climate
64744	-47.8909	-14.0578	Cerrado	Melastomataceae	Microlicia stenodonoides		Climate	Climate	Climate
64744	-47.8909	-14.0578	Cerrado	Eriocaulaceae	Paepalanthus echinoides		Climate	Climate	Climate
64744	-47.8909	-14.0578	Cerrado	Eriocaulaceae	Paepalanthus macer		Climate	Climate	Climate
64744	-47.8909	-14.0578	Cerrado	Ochnaceae	Sauvagesia lanceolata		Climate	Climate	Climate
64744	-47.8909	-14.0578	Cerrado	Acanthaceae	Stenandrium irwinii		Climate	Climate	Climate
64744	-47.8909	-14.0578	Cerrado	Turneraceae	Turnera rosulata		Climate	Climate	Climate
64744	-47.8909	-14.0578	Cerrado	Xyridaceae	Xyris diaphanobracteata		Climate	Climate	Climate
64744	-47.8909	-14.0578	Cerrado	Xyridaceae	Xyris jataiana		Climate	Climate	Climate
64744	-47.8909	-14.0578	Cerrado	Xyridaceae	Xyris paradisiaca		Climate	Climate	Climate
64744	-47.8909	-14.0578	Cerrado	Xyridaceae	Xyris pranceana		Climate	Climate	Climate
64744	-47.8909	-14.0578	Cerrado	Xyridaceae	Xyris veruina		Climate	Climate	Climate
64744	-47.8909	-14.0578	Cerrado	Xyridaceae	Xyris vestita		Climate	Climate	Climate
64749	-47.5928	-13.6976	Cerrado	Asteraceae	Bidens campanulata		Climate	Climate	Climate
64749	-47.5928	-13.6976	Cerrado	Asteraceae	Calea diffusa		Climate	Climate	Climate
64749	-47.5928	-13.6976	Cerrado	Lythraceae	Diplusodon micromerus		Climate	Climate	Climate
64749	-47.5928	-13.6976	Cerrado	Eriocaulaceae	Eriocaulon burchellii		Climate	Climate	Climate
64749	-47.5928	-13.6976	Cerrado	Euphorbiaceae	Manihot ebracteata		Climate	Climate	Climate
64749	-47.5928	-13.6976	Cerrado	Myrtaceae	Myrcia macrocalyx		Climate	Climate	Climate
64752	-48.243	-13.6796	Cerrado	Leguminosae	Calliandra gardneri		Climate	Climate	Climate
64761	-48.0305	-14.1768	Cerrado	Lythraceae	Diplusodon chapadensis		Climate	Climate	Climate
64761	-48.0305	-14.1768	Cerrado	Lythraceae	Diplusodon pygmaeus		Climate	Climate	Climate
64761	-48.0305	-14.1768	Cerrado	Lythraceae	Diplusodon vittatus		Climate	Climate	Climate
64761	-48.0305	-14.1768	Cerrado	Bromeliaceae	Dyckia lunaris		Climate	Climate	Climate
64761	-48.0305	-14.1768	Cerrado	Amaranthaceae	Gomphrena hermogenesii		Climate	Climate	Climate
64761	-48.0305	-14.1768	Cerrado	Lamiaceae	Hyptis heterophylla		Climate	Climate	Climate
64761	-48.0305	-14.1768	Cerrado	Convolvulaceae	Ipomoea dasycarpa		Climate	Climate	Climate
64761	-48.0305	-14.1768	Cerrado	Convolvulaceae	Ipomoea ensiformis		Climate	Climate	Climate
64761	-48.0305	-14.1768	Cerrado	Euphorbiaceae	Manihot debilis		Climate	Climate	Climate
64761	-48.0305	-14.1768	Cerrado	Euphorbiaceae	Manihot pachycaulis		Climate	Climate	Climate
64761	-48.0305	-14.1768	Cerrado	Oxalidaceae	Oxalis pretoensis		Climate	Climate	Climate
64761	-48.0305	-14.1768	Cerrado	Eriocaulaceae	Paepalanthus stellatus		Climate	Climate	Climate
64761	-48.0305	-14.1768	Cerrado	Santalaceae	Phoradendron anamariae		Climate	Climate	Climate
64761	-48.0305	-14.1768	Cerrado	Gesneriaceae	Sphaerorrhiza rosulata		Climate	Climate	Climate
64761	-48.0305	-14.1768	Cerrado	Turneraceae	Turnera fissifolia		Climate	Climate	Climate
64762	-47.6532	-14.1911	Cerrado	Leguminosae	Aeschynomene simplicifolia		Climate	Climate	Climate
64762	-47.6532	-14.1911	Cerrado	Malpighiaceae	Banisteriopsis hirsuta	EN	Climate	Climate	Climate
64762	-47.6532	-14.1911	Cerrado	Leguminosae	Bauhinia candelabriformis		Climate	Climate	Climate
64762	-47.6532	-14.1911	Cerrado	Asteraceae	Calea irwinii		Climate	Climate	Climate
64762	-47.6532	-14.1911	Cerrado	Leguminosae	Chamaecrista altoana		Climate	Climate	Climate
64762	-47.6532	-14.1911	Cerrado	Leguminosae	Chamaecrista gymnothyrsa		Climate	Climate	Climate
64762	-47.6532	-14.1911	Cerrado	Leguminosae	Chamaecrista leucopilis		Climate	Climate	Climate
64762	-47.6532	-14.1911	Cerrado	Leguminosae	Chamaecrista pachyclada		Climate	Climate	Climate
64762	-47.6532	-14.1911	Cerrado	Leguminosae	Chamaecrista polymorpha		Climate	Climate	Climate
64762	-47.6532	-14.1911	Cerrado	Leguminosae	Chamaecrista psoraleopsis		Climate	Climate	Climate
64762	-47.6532	-14.1911	Cerrado	Lythraceae	Diplusodon alatus		Climate	Climate	Climate
64762	-47.6532	-14.1911	Cerrado	Lythraceae	Diplusodon sordidus		Climate	Climate	Climate
64762	-47.6532	-14.1911	Cerrado	Lythraceae	Diplusodon thysanosepalus		Climate	Climate	Climate
64762	-47.6532	-14.1911	Cerrado	Lamiaceae	Eplingiella cruciformis		Climate	Climate	Climate
64762	-47.6532	-14.1911	Cerrado	Lamiaceae	Eriope paradise		Climate	Climate	Climate
64762	-47.6532	-14.1911	Cerrado	Lamiaceae	Hypenia subrosea	EN	Climate	Climate	Climate
64762	-47.6532	-14.1911	Cerrado	Convolvulaceae	Ipomoea graminifolia		Climate	Climate	Climate
64762	-47.6532	-14.1911	Cerrado	Asteraceae	Lessingianthus arctatus		Climate	Climate	Climate
64762	-47.6532	-14.1911	Cerrado	Euphorbiaceae	Manihot appanii		Climate	Climate	Climate
64762	-47.6532	-14.1911	Cerrado	Leguminosae	Mimosa regina		Climate	Climate	Climate
64762	-47.6532	-14.1911	Cerrado	Leguminosae	Mimosa splendida		Climate	Climate	Climate
64762	-47.6532	-14.1911	Cerrado	Celastraceae	Monteverdia chapadensis		Climate	Climate	Climate
64762	-47.6532	-14.1911	Cerrado	Plantaginaceae	Philcoxia courensis		Climate	Climate	Climate
64762	-47.6532	-14.1911	Cerrado	Polygalaceae	Polygala tacianae		Climate	Climate	Climate
64762	-47.6532	-14.1911	Cerrado	Arecaceae	Syagrus deflexa		Climate	Climate	Climate
64762	-47.6532	-14.1911	Cerrado	Eriocaulaceae	Syngonanthus hensoldiae		Climate	Climate	Climate
64762	-47.6532	-14.1911	Cerrado	Poaceae	Triraphis devia	EN	Climate	Climate	Climate
64766	-47.5752	-14.2946	Cerrado	Leguminosae	Mimosa laniceps		Climate	Climate	Climate + Habitat Loss
64766	-47.5752	-14.2946	Cerrado	Eriocaulaceae	Paepalanthus urbanianus		Climate	Climate	Climate + Habitat Loss
64768	-47.4639	-14.3603	Cerrado	Velloziaceae	Barbacenia andersonii		Climate	Climate + Habitat Loss	Climate + Habitat Loss
64768	-47.4639	-14.3603	Cerrado	Poaceae	Paspalum filgueirasii		Climate	Climate + Habitat Loss	Climate + Habitat Loss
64768	-47.4639	-14.3603	Cerrado	Velloziaceae	Vellozia sessilis	EN	Climate	Climate + Habitat Loss	Climate + Habitat Loss
64769	-47.5627	-14.6869	Cerrado	Leguminosae	Bauhinia malacotrichoides		Climate	Climate + Habitat Loss	Climate + Habitat Loss
64769	-47.5627	-14.6869	Cerrado	Lythraceae	Diplusodon grahamae		Climate	Climate + Habitat Loss	Climate + Habitat Loss
64769	-47.5627	-14.6869	Cerrado	Leguminosae	Mimosa humivagans		Climate	Climate + Habitat Loss	Climate + Habitat Loss
64769	-47.5627	-14.6869	Cerrado	Eriocaulaceae	Syngonanthus incurvifolius		Climate	Climate + Habitat Loss	Climate + Habitat Loss
64782	-48.3649	-14.4138	Cerrado	Melastomataceae	Lavoisiera setosa		Climate	Climate	Climate
64782	-48.3649	-14.4138	Cerrado	Verbenaceae	Lippia macedoi		Climate	Climate	Climate
64782	-48.3649	-14.4138	Cerrado	Oxalidaceae	Oxalis artemioides		Climate	Climate	Climate
64782	-48.3649	-14.4138	Cerrado	Poaceae	Paspalum burmanii		Climate	Climate	Climate
64782	-48.3649	-14.4138	Cerrado	Arecaceae	Syagrus longipedunculata		Climate	Climate	Climate
64783	-48.1901	-14.4018	Cerrado	Lythraceae	Diplusodon floribundus		Climate	Climate	Climate
64783	-48.1901	-14.4018	Cerrado	Eriocaulaceae	Paepalanthus longiciliatus		Climate	Climate	Climate
64792	-48.5118	-14.3968	Cerrado	Poaceae	Axonopus hydrolithica		Climate	Climate + Habitat Loss	Climate + Habitat Loss
64792	-48.5118	-14.3968	Cerrado	Leguminosae	Chamaecrista macedoi		Climate	Climate + Habitat Loss	Climate + Habitat Loss
64792	-48.5118	-14.3968	Cerrado	Melastomataceae	Microlicia macedoi	EN	Climate	Climate + Habitat Loss	Climate + Habitat Loss
64792	-48.5118	-14.3968	Cerrado	Eriocaulaceae	Paepalanthus flexuosus		Climate	Climate + Habitat Loss	Climate + Habitat Loss
64792	-48.5118	-14.3968	Cerrado	Poaceae	Paspalum biaristatum	EN	Climate	Climate + Habitat Loss	Climate + Habitat Loss
64792	-48.5118	-14.3968	Cerrado	Poaceae	Paspalum niquelandiae	EN	Climate	Climate + Habitat Loss	Climate + Habitat Loss
64792	-48.5118	-14.3968	Cerrado	Polygalaceae	Polygala nikeliophila		Climate	Climate + Habitat Loss	Climate + Habitat Loss
64792	-48.5118	-14.3968	Cerrado	Melastomataceae	Tibouchina bruniana		Climate	Climate + Habitat Loss	Climate + Habitat Loss
64898	-47.9797	-15.5134	Cerrado	Rubiaceae	Chomelia kirkbridei		Climate	Climate + Habitat Loss	Climate + Habitat Loss
64898	-47.9797	-15.5134	Cerrado	Poaceae	Paspalum minutispiculatum		Climate	Climate + Habitat Loss	Climate + Habitat Loss
64899	-47.732	-15.4872	Cerrado	Loranthaceae	Struthanthus planaltinae		Climate	Climate	Climate + Habitat Loss
64998	-49.0112	-15.8329	Cerrado	Lamiaceae	Hyptis asteroides		Climate	Climate + Habitat Loss	Climate + Habitat Loss
65111	-48.3905	-5.52461	Amazon	Apocynaceae	Tassadia rizzoana		Habitat Loss	Habitat Loss	Habitat Loss
65652	-50.4496	-8.73827	Amazon	Apocynaceae	Gonolobus plowmanii		Climate + Habitat Loss	Climate + Habitat Loss	Climate + Habitat Loss
66257	-50.2329	-11.3764	Cerrado	Rubiaceae	Staelia tocantinsiana		Climate	Climate	Climate
67822	-51.4039	-11.5878	Cerrado	Apocynaceae	Tassadia geniculata		Climate	Climate + Habitat Loss	Climate + Habitat Loss
67973	-50.6725	-11.6076	Cerrado	Turneraceae	Piriqueta araguaiana		Climate	Climate	Climate
68286	-51.6966	-12.804	Cerrado	Asteraceae	Aspilia discolor		Climate	Climate + Habitat Loss	Climate + Habitat Loss
68389	-52.1506	-14.4323	Cerrado	Poaceae	Mesosetum alatum		Climate	Climate	Climate
68694	-52.3786	-14.1213	Cerrado	Malpighiaceae	Peixotoa octoflora		Climate	Climate + Habitat Loss	Climate + Habitat Loss
68713	-52.3708	-14.6801	Cerrado	Lamiaceae	Eriope xavantium		Climate + Habitat Loss	Climate + Habitat Loss	Climate + Habitat Loss
68713	-52.3708	-14.6801	Cerrado	Eriocaulaceae	Syngonanthus latifolius		Climate + Habitat Loss	Climate + Habitat Loss	Climate + Habitat Loss
68756	-53.2796	-15.4412	Cerrado	Bromeliaceae	Dyckia secundifolia		Climate	Climate + Habitat Loss	Climate + Habitat Loss
69167	-51.3018	-14.0475	Cerrado	Eriocaulaceae	Eriocaulon araguaiense		Climate	Climate	Climate
69169	-51.4529	-14.57	Cerrado	Bromeliaceae	Dyckia richardii		Climate	Climate	Climate
69463	-50.8942	-14.8962	Cerrado	Eriocaulaceae	Eriocaulon cylindratum		Climate	Climate + Habitat Loss	Climate + Habitat Loss
69488	-50.5065	-14.8993	Cerrado	Asteraceae	Aspilia goiazensis		Climate + Habitat Loss	Climate + Habitat Loss	Climate + Habitat Loss
69565	-50.7086	-16.3787	Cerrado	Lamiaceae	Hypenia crispata	EN	Climate + Habitat Loss	Climate + Habitat Loss	Climate + Habitat Loss
69565	-50.7086	-16.3787	Cerrado	Lamiaceae	Hyptis angustifolia	EN	Climate + Habitat Loss	Climate + Habitat Loss	Climate + Habitat Loss
69568	-50.343	-16.2136	Cerrado	Euphorbiaceae	Manihot pulchrifolius		Climate + Habitat Loss	Climate + Habitat Loss	Climate + Habitat Loss
69668	-51.8602	-16.9717	Cerrado	Turneraceae	Piriqueta caiapoensis		Climate	Climate + Habitat Loss	Climate + Habitat Loss
69669	-51.7729	-17.0906	Cerrado	Leguminosae	Chamaecrista caiapo		Climate	Climate	Climate + Habitat Loss
69811	-52.3492	-15.8741	Cerrado	Lythraceae	Diplusodon mattogrossensis		Climate	Climate + Habitat Loss	Climate + Habitat Loss
69811	-52.3492	-15.8741	Cerrado	Myrtaceae	Eugenia glabrescens		Climate	Climate + Habitat Loss	Climate + Habitat Loss
69847	-53.5529	-15.923	Cerrado	Piperaceae	Piper pilgeri		Climate	Climate + Habitat Loss	Climate + Habitat Loss
71169	-49.2039	-3.94123	Amazon	Apocynaceae	Matelea trichopedicellata		Habitat Loss	Habitat Loss	Habitat Loss
71312	-48.3646	-1.34222	Amazon	Vochysiaceae	Ruizterania urceolata		Habitat Loss	Habitat Loss	Habitat Loss
71344	-47.2816	-1.15907	Amazon	Lamiaceae	Aegiphila goeldiana		Habitat Loss	Habitat Loss	Habitat Loss
71426	-47.3683	-3.06556	Amazon	Bignoniaceae	Mansoa ventricosa		Habitat Loss	Habitat Loss	Habitat Loss
71494	-47.5535	-4.97097	Amazon	Violaceae	Rinorea villosiflora	CR	Habitat Loss	Habitat Loss	Habitat Loss
71513	-45.9994	-1.21733	Amazon	Leguminosae	Swartzia fraterna		Habitat Loss	Habitat Loss	Habitat Loss
71678	-45.1154	-5.5938	Cerrado	Chrysobalanaceae	Licania maranhensis		Habitat Loss	Habitat Loss	Habitat Loss
71862	-43.4282	-5.71671	Cerrado	Connaraceae	Rourea prancei		Habitat Loss	Habitat Loss	Habitat Loss
72144	-41.7713	-4.22377	Cerrado	Bromeliaceae	Encholirium erectiflorum		Low Risk	Low Risk	Habitat Loss
72144	-41.7713	-4.22377	Cerrado	Gentianaceae	Schultesia sucreana		Low Risk	Low Risk	Habitat Loss
72148	-41.8098	-4.45246	Cerrado	Leguminosae	Calliandra imperialis		Low Risk	Habitat Loss	Habitat Loss
72264	-41.237	-5.50955	Caatinga	Leguminosae	Calliandra ulei		Low Risk	Low Risk	Habitat Loss
72278	-41.3199	-4.62931	Caatinga	Bromeliaceae	Dyckia tubifilamentosa		Low Risk	Habitat Loss	Habitat Loss
72294	-40.76	-5.67537	Caatinga	Erythroxylaceae	Erythroxylum angelicae		Low Risk	Habitat Loss	Habitat Loss
72423	-42.1122	-6.81491	Caatinga	Eriocaulaceae	Eriocaulon griseum		Low Risk	Low Risk	Low Risk
72433	-42.6603	-6.89294	Caatinga	Malpighiaceae	Stigmaphyllon jobertii		Low Risk	Low Risk	Habitat Loss
72495	-42.4232	-8.98297	Caatinga	Euphorbiaceae	Bia capivarensis		Low Risk	Low Risk	Habitat Loss
72495	-42.4232	-8.98297	Caatinga	Malvaceae	Pavonia capivarensis		Low Risk	Low Risk	Habitat Loss
72499	-43.2008	-9.21105	Caatinga	Amaranthaceae	Gomphrena pulvinata		Low Risk	Habitat Loss	Habitat Loss
72649	-43.616	-9.15667	Caatinga	Acanthaceae	Thyrsacanthus microphyllus		Low Risk	Low Risk	Low Risk
72653	-44.1668	-9.13389	Caatinga	Asteraceae	Vernonia mirandae		Low Risk	Low Risk	Habitat Loss
72653	-44.1668	-9.13389	Caatinga	Asteraceae	Vernonia nordestinae		Low Risk	Low Risk	Habitat Loss
72653	-44.1668	-9.13389	Caatinga	Asteraceae	Vernonia urussuiensis		Low Risk	Low Risk	Habitat Loss
72816	-45.0431	-7.20902	Cerrado	Solanaceae	Solanum eitenii		Low Risk	Low Risk	Low Risk
72817	-45.1895	-7.04525	Cerrado	Leguminosae	Bocoa ratteri		Low Risk	Low Risk	Low Risk
72821	-45.3872	-7.02932	Cerrado	Poaceae	Keratochlaena rigidifolia		Low Risk	Low Risk	Low Risk
72889	-46.7832	-8.62453	Cerrado	Turneraceae	Turnera reginae		Habitat Loss	Habitat Loss	Habitat Loss
72973	-45.8989	-9.10256	Cerrado	Malpighiaceae	Acmanthera fernandesii		Low Risk	Habitat Loss	Habitat Loss
73166	-40.5626	-3.50301	Caatinga	Leguminosae	Muellera fernandesii		Low Risk	Low Risk	Low Risk
73266	-40.2131	-4.7054	Caatinga	Bromeliaceae	Orthophytum cearense		Low Risk	Habitat Loss	Habitat Loss
73354	-38.7379	-3.86005	Caatinga	Lauraceae	Ocotea maranguapensis		Low Risk	Habitat Loss	Habitat Loss
73354	-38.7379	-3.86005	Caatinga	Bromeliaceae	Vriesea cearensis		Low Risk	Habitat Loss	Habitat Loss
73355	-38.531	-3.71888	Caatinga	Euphorbiaceae	Manihot fortalezensis		Habitat Loss	Habitat Loss	Habitat Loss
73358	-38.6814	-4.09499	Caatinga	Bromeliaceae	Aechmea maranguapensis		Habitat Loss	Habitat Loss	Habitat Loss
73362	-38.8642	-4.33335	Caatinga	Euphorbiaceae	Adenophaedra cearensis	CR	Habitat Loss	Habitat Loss	Habitat Loss
73362	-38.8642	-4.33335	Caatinga	Lythraceae	Cuphea loefgrenii		Habitat Loss	Habitat Loss	Habitat Loss
73362	-38.8642	-4.33335	Caatinga	Phyllanthaceae	Phyllanthus carmenluciae		Habitat Loss	Habitat Loss	Habitat Loss
73362	-38.8642	-4.33335	Caatinga	Bromeliaceae	Vriesea baturitensis		Habitat Loss	Habitat Loss	Habitat Loss
73362	-38.8642	-4.33335	Caatinga	Bromeliaceae	Vriesea carmeniae		Habitat Loss	Habitat Loss	Habitat Loss
73489	-40.063	-7.1957	Caatinga	Lauraceae	Ocotea loefgrenii		Low Risk	Habitat Loss	Habitat Loss
73666	-38.4728	-6.85193	Caatinga	Convolvulaceae	Evolvulus flavus		Habitat Loss	Habitat Loss	Habitat Loss
73751	-35.1226	-6.16524	Atlantic Forest	Myrtaceae	Eugenia pipensis		Habitat Loss	Habitat Loss	Habitat Loss
73764	-35.6615	-6.52957	Caatinga	Bromeliaceae	Tillandsia paraibensis		Low Risk	Low Risk	Low Risk
73778	-35.0277	-6.7037	Atlantic Forest	Triuridaceae	Lacandonia brasiliana		Habitat Loss	Habitat Loss	Habitat Loss
73784	-35.6085	-6.85082	Caatinga	Erythroxylaceae	Erythroxylum pauferrense	En	Habitat Loss	Habitat Loss	Habitat Loss
73788	-35.7825	-7.00904	Caatinga	Scrophulariaceae	Ameroglossum manoel-felixii		Habitat Loss	Habitat Loss	Habitat Loss
73846	-36.8334	-7.41662	Caatinga	Boraginaceae	Tournefortia andrade-limae		Low Risk	Habitat Loss	Habitat Loss
73911	-34.8744	-7.13039	Atlantic Forest	Bromeliaceae	Hohenbergia aechmeoides		Habitat Loss	Habitat Loss	Habitat Loss
73916	-35.3111	-7.63871	Caatinga	Ebenaceae	Diospyros serrana		Habitat Loss	Habitat Loss	Habitat Loss
73919	-34.9218	-7.89896	Atlantic Forest	Malvaceae	Sida pernambucensis		Habitat Loss	Habitat Loss	Habitat Loss
73921	-34.9846	-8.01249	Atlantic Forest	Acanthaceae	Aphelandra nuda		Habitat Loss	Habitat Loss	Habitat Loss
73921	-34.9846	-8.01249	Atlantic Forest	Commelinaceae	Dichorisandra sagittata		Habitat Loss	Habitat Loss	Habitat Loss
73921	-34.9846	-8.01249	Atlantic Forest	Amaryllidaceae	Griffinia alba		Habitat Loss	Habitat Loss	Habitat Loss
73921	-34.9846	-8.01249	Atlantic Forest	Turneraceae	Turnera pernambucensis		Habitat Loss	Habitat Loss	Habitat Loss
73923	-35.3326	-7.96713	Atlantic Forest	Leguminosae	Calliandra duckei		Habitat Loss	Habitat Loss	Habitat Loss
73923	-35.3326	-7.96713	Atlantic Forest	Bromeliaceae	Cryptanthus burle-marxii	VU	Habitat Loss	Habitat Loss	Habitat Loss
73927	-36.1242	-8.02895	Caatinga	Malpighiaceae	Byrsonima pedunculata		Low Risk	Habitat Loss	Habitat Loss
73927	-36.1242	-8.02895	Caatinga	Bromeliaceae	Vriesea limae		Low Risk	Habitat Loss	Habitat Loss
73936	-35.145	-8.25863	Atlantic Forest	Bromeliaceae	Aechmea mulfordii		Habitat Loss	Habitat Loss	Habitat Loss
73943	-35.1815	-8.37354	Atlantic Forest	Orchidaceae	Specklinia gomesferreirae	CR	Habitat Loss	Habitat Loss	Habitat Loss
73945	-35.8408	-8.28233	Caatinga	Cyperaceae	Cyperus thomasii		Habitat Loss	Habitat Loss	Habitat Loss
73964	-35.9361	-8.73474	Atlantic Forest	Myrtaceae	Eugenia culicina		Habitat Loss	Habitat Loss	Habitat Loss
73964	-35.9361	-8.73474	Atlantic Forest	Myrtaceae	Eugenia submontana		Habitat Loss	Habitat Loss	Habitat Loss
73964	-35.9361	-8.73474	Atlantic Forest	Bromeliaceae	Neoregelia pernambucana	EN	Habitat Loss	Habitat Loss	Habitat Loss
73967	-36.1224	-8.45343	Caatinga	Convolvulaceae	Ipomoea fasciculata		Habitat Loss	Habitat Loss	Habitat Loss
73986	-36.4468	-9.02568	Atlantic Forest	Cyperaceae	Fuirena lainzii		Habitat Loss	Habitat Loss	Habitat Loss
73989	-36.308	-8.85054	Atlantic Forest	Cactaceae	Melocactus lanssensianus	EN	Habitat Loss	Habitat Loss	Habitat Loss
73994	-36.259	-9.65402	Atlantic Forest	Myrtaceae	Myrciaria alagoana		Habitat Loss	Habitat Loss	Habitat Loss
74114	-37.0417	-8.95976	Caatinga	Asteraceae	Acritopappus buiquensis		Low Risk	Habitat Loss	Habitat Loss
74114	-37.0417	-8.95976	Caatinga	Podostemaceae	Apinagia brejoagrestinensis		Low Risk	Habitat Loss	Habitat Loss
74114	-37.0417	-8.95976	Caatinga	Rubiaceae	Mitracarpus buiquensis		Low Risk	Habitat Loss	Habitat Loss
74117	-38.1169	-9.58333	Caatinga	Euphorbiaceae	Gradyana franciscana		Low Risk	Low Risk	Habitat Loss
74117	-38.1169	-9.58333	Caatinga	Verbenaceae	Lippia pedunculosa		Low Risk	Low Risk	Habitat Loss
74118	-37.6113	-8.57509	Caatinga	Apocynaceae	Mandevilla catimbauensis		Low Risk	Habitat Loss	Habitat Loss
74119	-38.4567	-9.09946	Caatinga	Bromeliaceae	Aechmea werdermannii	EN	Low Risk	Low Risk	Habitat Loss
74124	-38.0787	-8.42054	Caatinga	Piperaceae	Piper taperanum		Low Risk	Habitat Loss	Habitat Loss
74138	-39.2301	-8.08542	Caatinga	Lythraceae	Pleurophora pulchra		Low Risk	Habitat Loss	Habitat Loss
74159	-40.494	-9.62199	Caatinga	Leguminosae	Mimosa hortensis		Low Risk	Habitat Loss	Habitat Loss
74164	-41.1644	-10.476	Caatinga	Lamiaceae	Leptohyptis pinheiroi	EN	Low Risk	Low Risk	Low Risk
74164	-41.1644	-10.476	Caatinga	Rubiaceae	Staelia glandulosa		Low Risk	Low Risk	Low Risk
74164	-41.1644	-10.476	Caatinga	Turneraceae	Turnera harleyi		Low Risk	Low Risk	Low Risk
74169	-41.1056	-11.1377	Caatinga	Bromeliaceae	Hohenbergia lativaginata		Low Risk	Habitat Loss	Habitat Loss
74169	-41.1056	-11.1377	Caatinga	Convolvulaceae	Jacquemontia macrocalyx		Low Risk	Habitat Loss	Habitat Loss
74178	-41.4161	-10.0501	Caatinga	Leguminosae	Calliandra feioana		Low Risk	Low Risk	Low Risk
74178	-41.4161	-10.0501	Caatinga	Leguminosae	Calliandra pubens		Low Risk	Low Risk	Low Risk
74178	-41.4161	-10.0501	Caatinga	Eriocaulaceae	Comanthera harleyi	VU	Low Risk	Low Risk	Low Risk
74178	-41.4161	-10.0501	Caatinga	Poaceae	Dichanthelium congestum		Low Risk	Low Risk	Low Risk
74178	-41.4161	-10.0501	Caatinga	Lamiaceae	Physominthe longicaulis		Low Risk	Low Risk	Low Risk
74179	-42.0786	-9.63603	Caatinga	Leguminosae	Crotalaria brachycarpa		Low Risk	Habitat Loss	Habitat Loss
74179	-42.0786	-9.63603	Caatinga	Leguminosae	Mimosa hirsuticaulis		Low Risk	Habitat Loss	Habitat Loss
74179	-42.0786	-9.63603	Caatinga	Turneraceae	Piriqueta scabrida		Low Risk	Habitat Loss	Habitat Loss
74179	-42.0786	-9.63603	Caatinga	Leguminosae	Zornia ulei		Low Risk	Habitat Loss	Habitat Loss
74182	-41.9787	-10.6586	Caatinga	Lamiaceae	Martianthus sancti-gabrielii	EN	Low Risk	Habitat Loss	Habitat Loss
74187	-41.5027	-11.1523	Caatinga	Leguminosae	Chamaecrista arboae		Low Risk	Habitat Loss	Habitat Loss
74187	-41.5027	-11.1523	Caatinga	Leguminosae	Luetzelburgia neurocarpa		Low Risk	Habitat Loss	Habitat Loss
74187	-41.5027	-11.1523	Caatinga	Malvaceae	Pavonia queirozii		Low Risk	Habitat Loss	Habitat Loss
74187	-41.5027	-11.1523	Caatinga	Plantaginaceae	Philcoxia tuberosa		Low Risk	Habitat Loss	Habitat Loss
74194	-42.2084	-11.1739	Caatinga	Annonaceae	Duguetia dicholepidota		Low Risk	Habitat Loss	Habitat Loss
74194	-42.2084	-11.1739	Caatinga	Cactaceae	Melocactus azureus	EN	Low Risk	Habitat Loss	Habitat Loss
74195	-42.7169	-10.4769	Caatinga	Malvaceae	Gaya xiquexiquensis		Low Risk	Low Risk	Low Risk
74196	-43.1442	-10.5613	Caatinga	Leguminosae	Pterocarpus monophyllus		Low Risk	Low Risk	Low Risk
74198	-42.7585	-11.187	Caatinga	Leguminosae	Chamaecrista cuprea		Low Risk	Low Risk	Habitat Loss
74198	-42.7585	-11.187	Caatinga	Eriocaulaceae	Comanthera floccosa		Low Risk	Low Risk	Habitat Loss
74198	-42.7585	-11.187	Caatinga	Leguminosae	Mimosa glaucula		Low Risk	Low Risk	Habitat Loss
74198	-42.7585	-11.187	Caatinga	Turneraceae	Piriqueta assuruensis		Low Risk	Low Risk	Habitat Loss
74198	-42.7585	-11.187	Caatinga	Malvaceae	Sida itaparicana		Low Risk	Low Risk	Habitat Loss
74198	-42.7585	-11.187	Caatinga	Turneraceae	Turnera stenophylla		Low Risk	Low Risk	Habitat Loss
74229	-45.798	-10.7146	Cerrado	Myrtaceae	Myrcia occulta		Climate	Climate + Habitat Loss	Climate + Habitat Loss
74242	-45.4996	-11.6201	Cerrado	Poaceae	Paspalum phaeotrichum		Climate	Climate + Habitat Loss	Climate + Habitat Loss
74261	-45.1176	-12.0574	Cerrado	Turneraceae	Turnera paradoxa		Climate	Climate + Habitat Loss	Climate + Habitat Loss
74272	-44.5008	-12.2246	Cerrado	Malpighiaceae	Janusia christianeae		Climate	Climate + Habitat Loss	Climate + Habitat Loss
74272	-44.5008	-12.2246	Cerrado	Gentianaceae	Schultesia irwiniana		Climate	Climate + Habitat Loss	Climate + Habitat Loss
74278	-44.5132	-12.5261	Cerrado	Bromeliaceae	Encholirium fragae		Climate	Climate + Habitat Loss	Climate + Habitat Loss
74327	-42.528	-12.8672	Caatinga	Amaranthaceae	Gomphrena hatschbachiana	EN	Habitat Loss	Habitat Loss	Habitat Loss
74328	-42.0716	-13.017	Caatinga	Poaceae	Dichanthelium barbadense		Low Risk	Habitat Loss	Habitat Loss
74328	-42.0716	-13.017	Caatinga	Melastomataceae	Microlicia plumosa		Low Risk	Habitat Loss	Habitat Loss
74329	-42.2944	-13.3359	Caatinga	Asteraceae	Senecio harleyi		Climate	Climate + Habitat Loss	Climate + Habitat Loss
74335	-43.2822	-11.9178	Caatinga	Leguminosae	Dahlstedtia castaneifolia		Low Risk	Habitat Loss	Habitat Loss
74345	-42.8164	-13.2073	Caatinga	Malpighiaceae	Diplopterys bahiana		Low Risk	Low Risk	Habitat Loss
74396	-43.2269	-13.2025	Caatinga	Cactaceae	Melocactus deinacanthus	CR	Low Risk	Habitat Loss	Habitat Loss
74419	-44.1935	-13.3916	Caatinga	Gentianaceae	Schultesia piresiana		Climate + Habitat Loss	Climate + Habitat Loss	Climate + Habitat Loss
74421	-44.2746	-13.64	Caatinga	Acanthaceae	Justicia attenuata		Climate + Habitat Loss	Climate + Habitat Loss	Climate + Habitat Loss
74511	-43.3918	-13.1932	Caatinga	Convolvulaceae	Ipomoea connata		Low Risk	Low Risk	Habitat Loss
74524	-42.8483	-13.9164	Caatinga	Cactaceae	Arrojadoa multiflora		Habitat Loss	Habitat Loss	Habitat Loss
74524	-42.8483	-13.9164	Caatinga	Cactaceae	Micranthocereus polyanthus	EN	Habitat Loss	Habitat Loss	Habitat Loss
74546	-43.9819	-13.7884	Caatinga	Apocynaceae	Marsdenia breviramosa		Habitat Loss	Habitat Loss	Habitat Loss
74546	-43.9819	-13.7884	Caatinga	Malvaceae	Pseudobombax calcicola		Habitat Loss	Habitat Loss	Habitat Loss
74572	-43.8046	-14.2234	Caatinga	Euphorbiaceae	Cnidoscolus adenoblepharus		Low Risk	Habitat Loss	Habitat Loss
74586	-44.4716	-14.08	Cerrado	Rubiaceae	Denscantia calcicola		Low Risk	Habitat Loss	Habitat Loss
74586	-44.4716	-14.08	Cerrado	Malpighiaceae	Heteropterys aliciae	CR	Low Risk	Habitat Loss	Habitat Loss
74612	-43.8004	-14.8906	Caatinga	Oleaceae	Priogymnanthus saxicola		Climate	Climate + Habitat Loss	Climate + Habitat Loss
74628	-42.6326	-14.8872	Caatinga	Leguminosae	Mimosa urandiensis		Climate	Climate + Habitat Loss	Climate + Habitat Loss
74646	-43.0175	-15.3594	Caatinga	Cactaceae	Cipocereus pusilliflorus	CR	Climate	Climate + Habitat Loss	Climate + Habitat Loss
74646	-43.0175	-15.3594	Caatinga	Malvaceae	Pavonia graomogoliana		Climate	Climate + Habitat Loss	Climate + Habitat Loss
74648	-43.0332	-15.7933	Caatinga	Bromeliaceae	Encholirium ascendens		Climate	Climate + Habitat Loss	Climate + Habitat Loss
74649	-43.2348	-16.0243	Caatinga	Asteraceae	Lepidaploa scintillans		Climate	Climate + Habitat Loss	Climate + Habitat Loss
74649	-43.2348	-16.0243	Caatinga	Malvaceae	Pavonia striata		Climate	Climate + Habitat Loss	Climate + Habitat Loss
74699	-43.6783	-16.8325	Cerrado	Apocynaceae	Hemipogon furlanii	EN	Habitat Loss	Habitat Loss	Habitat Loss
74699	-43.6783	-16.8325	Cerrado	Arecaceae	Syagrus itacambirana		Habitat Loss	Habitat Loss	Habitat Loss
74711	-44.0604	-14.9349	Caatinga	Apocynaceae	Marsdenia nana		Climate	Climate + Habitat Loss	Climate + Habitat Loss
74715	-44.2844	-15.358	Caatinga	Alstroemeriaceae	Alstroemeria stramonia		Climate	Climate + Habitat Loss	Climate + Habitat Loss
74715	-44.2844	-15.358	Caatinga	Amaranthaceae	Alternanthera januarensis	EN	Climate	Climate + Habitat Loss	Climate + Habitat Loss
74785	-45.9728	-15.6705	Cerrado	Arecaceae	Syagrus minor		Climate	Climate + Habitat Loss	Climate + Habitat Loss
74838	-46.1602	-17.4068	Cerrado	Arecaceae	Syagrus angustifolia		Climate + Habitat Loss	Climate + Habitat Loss	Climate + Habitat Loss
74847	-47.0785	-16.2577	Cerrado	Turneraceae	Turnera riedeliana		Climate	Climate + Habitat Loss	Climate + Habitat Loss
74878	-46.7343	-17.3197	Cerrado	Loranthaceae	Struthanthus microstylus		Climate	Climate + Habitat Loss	Climate + Habitat Loss
74878	-46.7343	-17.3197	Cerrado	Loranthaceae	Struthanthus rufo-furfuraceus		Climate	Climate + Habitat Loss	Climate + Habitat Loss
74928	-44.1368	-17.6642	Cerrado	Asteraceae	Acritopappus pereirae		Climate	Climate + Habitat Loss	Climate + Habitat Loss
74928	-44.1368	-17.6642	Cerrado	Eriocaulaceae	Actinocephalus cabralensis		Climate	Climate + Habitat Loss	Climate + Habitat Loss
74928	-44.1368	-17.6642	Cerrado	Alstroemeriaceae	Alstroemeria penduliflora	EN	Climate	Climate + Habitat Loss	Climate + Habitat Loss
74928	-44.1368	-17.6642	Cerrado	Asteraceae	Baccharis crassipappa		Climate	Climate + Habitat Loss	Climate + Habitat Loss
74928	-44.1368	-17.6642	Cerrado	Velloziaceae	Barbacenia minima		Climate	Climate + Habitat Loss	Climate + Habitat Loss
74928	-44.1368	-17.6642	Cerrado	Velloziaceae	Barbacenia serracabralea		Climate	Climate + Habitat Loss	Climate + Habitat Loss
74928	-44.1368	-17.6642	Cerrado	Lythraceae	Cuphea anamariae		Climate	Climate + Habitat Loss	Climate + Habitat Loss
74928	-44.1368	-17.6642	Cerrado	Malvaceae	Hibiscus paulae		Climate	Climate + Habitat Loss	Climate + Habitat Loss
74928	-44.1368	-17.6642	Cerrado	Melastomataceae	Lavoisiera belinelloi		Climate	Climate + Habitat Loss	Climate + Habitat Loss
74928	-44.1368	-17.6642	Cerrado	Leguminosae	Mimosa perplicata		Climate	Climate + Habitat Loss	Climate + Habitat Loss
74928	-44.1368	-17.6642	Cerrado	Asteraceae	Minasia cabralensis		Climate	Climate + Habitat Loss	Climate + Habitat Loss
74928	-44.1368	-17.6642	Cerrado	Asteraceae	Minasia ramosa		Climate	Climate + Habitat Loss	Climate + Habitat Loss
74928	-44.1368	-17.6642	Cerrado	Rubiaceae	Mitracarpus pusillus		Climate	Climate + Habitat Loss	Climate + Habitat Loss
74928	-44.1368	-17.6642	Cerrado	Malvaceae	Pavonia cabraliana		Climate	Climate + Habitat Loss	Climate + Habitat Loss
74928	-44.1368	-17.6642	Cerrado	Malvaceae	Peltaea rupestris		Climate	Climate + Habitat Loss	Climate + Habitat Loss
74928	-44.1368	-17.6642	Cerrado	Plantaginaceae	Philcoxia minensis		Climate	Climate + Habitat Loss	Climate + Habitat Loss
74928	-44.1368	-17.6642	Cerrado	Malvaceae	Sida cabraliana		Climate	Climate + Habitat Loss	Climate + Habitat Loss
74928	-44.1368	-17.6642	Cerrado	Eriocaulaceae	Syngonanthus bracteosus		Climate	Climate + Habitat Loss	Climate + Habitat Loss
74928	-44.1368	-17.6642	Cerrado	Melastomataceae	Trembleya inversa		Climate	Climate + Habitat Loss	Climate + Habitat Loss
74928	-44.1368	-17.6642	Cerrado	Melastomataceae	Trembleya purpurascens		Climate	Climate + Habitat Loss	Climate + Habitat Loss
74941	-44.6263	-17.6928	Cerrado	Verbenaceae	Lippia duartei		Climate	Climate + Habitat Loss	Climate + Habitat Loss
74941	-44.6263	-17.6928	Cerrado	Verbenaceae	Lippia elliptica	VU	Climate	Climate + Habitat Loss	Climate + Habitat Loss
74941	-44.6263	-17.6928	Cerrado	Melastomataceae	Trembleya acuminata		Climate	Climate + Habitat Loss	Climate + Habitat Loss
74944	-44.1184	-17.9609	Cerrado	Sapindaceae	Serjania glandulosa		Climate	Climate + Habitat Loss	Climate + Habitat Loss
74944	-44.1184	-17.9609	Cerrado	Velloziaceae	Vellozia tillandsioides		Climate	Climate + Habitat Loss	Climate + Habitat Loss
74946	-43.9638	-18.2462	Cerrado	Velloziaceae	Barbacenia pungens	CR	Climate	Climate + Habitat Loss	Climate + Habitat Loss
74946	-43.9638	-18.2462	Cerrado	Lythraceae	Cuphea fuchsiifolia		Climate	Climate + Habitat Loss	Climate + Habitat Loss
74946	-43.9638	-18.2462	Cerrado	Lythraceae	Diplusodon glaziovii	CR	Climate	Climate + Habitat Loss	Climate + Habitat Loss
74946	-43.9638	-18.2462	Cerrado	Lythraceae	Diplusodon mononeuros		Climate	Climate + Habitat Loss	Climate + Habitat Loss
74946	-43.9638	-18.2462	Cerrado	Lythraceae	Diplusodon rotundifolius		Climate	Climate + Habitat Loss	Climate + Habitat Loss
74946	-43.9638	-18.2462	Cerrado	Melastomataceae	Lavoisiera adamantium		Climate	Climate + Habitat Loss	Climate + Habitat Loss
74946	-43.9638	-18.2462	Cerrado	Melastomataceae	Lavoisiera mucorifera		Climate	Climate + Habitat Loss	Climate + Habitat Loss
74946	-43.9638	-18.2462	Cerrado	Melastomataceae	Microlicia agrestis		Climate	Climate + Habitat Loss	Climate + Habitat Loss
74946	-43.9638	-18.2462	Cerrado	Melastomataceae	Microlicia decipiens		Climate	Climate + Habitat Loss	Climate + Habitat Loss
74946	-43.9638	-18.2462	Cerrado	Melastomataceae	Microlicia longicalycina		Climate	Climate + Habitat Loss	Climate + Habitat Loss
74946	-43.9638	-18.2462	Cerrado	Apocynaceae	Minaria diamantinensis	CR	Climate	Climate + Habitat Loss	Climate + Habitat Loss
74946	-43.9638	-18.2462	Cerrado	Apocynaceae	Minaria inconspicua	EN	Climate	Climate + Habitat Loss	Climate + Habitat Loss
74946	-43.9638	-18.2462	Cerrado	Iridaceae	Pseudotrimezia striata		Climate	Climate + Habitat Loss	Climate + Habitat Loss
74948	-43.7789	-18.8328	Cerrado	Eriocaulaceae	Actinocephalus aggregatus		Low Risk	Habitat Loss	Habitat Loss
74948	-43.7789	-18.8328	Cerrado	Eriocaulaceae	Actinocephalus barbiger		Low Risk	Habitat Loss	Habitat Loss
74948	-43.7789	-18.8328	Cerrado	Eriocaulaceae	Actinocephalus cipoensis	CR	Low Risk	Habitat Loss	Habitat Loss
74948	-43.7789	-18.8328	Cerrado	Eriocaulaceae	Actinocephalus deflexus		Low Risk	Habitat Loss	Habitat Loss
74948	-43.7789	-18.8328	Cerrado	Eriocaulaceae	Actinocephalus diffusus		Low Risk	Habitat Loss	Habitat Loss
74948	-43.7789	-18.8328	Cerrado	Eriocaulaceae	Actinocephalus graminifolius		Low Risk	Habitat Loss	Habitat Loss
74948	-43.7789	-18.8328	Cerrado	Lauraceae	Aiouea uninervia		Low Risk	Habitat Loss	Habitat Loss
74948	-43.7789	-18.8328	Cerrado	Bromeliaceae	Alcantarea compacta		Low Risk	Habitat Loss	Habitat Loss
74948	-43.7789	-18.8328	Cerrado	Bromeliaceae	Alcantarea hatschbachii		Low Risk	Habitat Loss	Habitat Loss
74948	-43.7789	-18.8328	Cerrado	Bromeliaceae	Alcantarea recurvifolia		Low Risk	Habitat Loss	Habitat Loss
74948	-43.7789	-18.8328	Cerrado	Poaceae	Andropogon campestris		Low Risk	Habitat Loss	Habitat Loss
74948	-43.7789	-18.8328	Cerrado	Araceae	Anthurium cipoense		Low Risk	Habitat Loss	Habitat Loss
74948	-43.7789	-18.8328	Cerrado	Asteraceae	Baccharis concinna	VU	Low Risk	Habitat Loss	Habitat Loss
74948	-43.7789	-18.8328	Cerrado	Asteraceae	Baccharis obdeltata		Low Risk	Habitat Loss	Habitat Loss
74948	-43.7789	-18.8328	Cerrado	Asteraceae	Baccharis simplex		Low Risk	Habitat Loss	Habitat Loss
74948	-43.7789	-18.8328	Cerrado	Malpighiaceae	Banisteriopsis cipoensis	EN	Low Risk	Habitat Loss	Habitat Loss
74948	-43.7789	-18.8328	Cerrado	Velloziaceae	Barbacenia blackii		Low Risk	Habitat Loss	Habitat Loss
74948	-43.7789	-18.8328	Cerrado	Velloziaceae	Barbacenia delicatula	EN	Low Risk	Habitat Loss	Habitat Loss
74948	-43.7789	-18.8328	Cerrado	Cyperaceae	Bulbostylis smithii	EN	Low Risk	Habitat Loss	Habitat Loss
74948	-43.7789	-18.8328	Cerrado	Malpighiaceae	Byrsonima cipoensis	EN	Low Risk	Habitat Loss	Habitat Loss
74948	-43.7789	-18.8328	Cerrado	Malpighiaceae	Byrsonima fonsecae	CR	Low Risk	Habitat Loss	Habitat Loss
74948	-43.7789	-18.8328	Cerrado	Leguminosae	Calliandra iligna		Low Risk	Habitat Loss	Habitat Loss
74948	-43.7789	-18.8328	Cerrado	Melastomataceae	Cambessedesia semidecandra		Low Risk	Habitat Loss	Habitat Loss
74948	-43.7789	-18.8328	Cerrado	Orchidaceae	Cattleya brevipedunculata		Low Risk	Habitat Loss	Habitat Loss
74948	-43.7789	-18.8328	Cerrado	Leguminosae	Chamaecrista coriacea		Low Risk	Habitat Loss	Habitat Loss
74948	-43.7789	-18.8328	Cerrado	Leguminosae	Chamaecrista deltoidea		Low Risk	Habitat Loss	Habitat Loss
74948	-43.7789	-18.8328	Cerrado	Leguminosae	Chamaecrista geraldi		Low Risk	Habitat Loss	Habitat Loss
74948	-43.7789	-18.8328	Cerrado	Leguminosae	Chamaecrista truncata		Low Risk	Habitat Loss	Habitat Loss
74948	-43.7789	-18.8328	Cerrado	Leguminosae	Chamaecrista vauthieri		Low Risk	Habitat Loss	Habitat Loss
74948	-43.7789	-18.8328	Cerrado	Cactaceae	Cipocereus pleurocarpus		Low Risk	Habitat Loss	Habitat Loss
74948	-43.7789	-18.8328	Cerrado	Eriocaulaceae	Comanthera cipoensis		Low Risk	Habitat Loss	Habitat Loss
74948	-43.7789	-18.8328	Cerrado	Eriocaulaceae	Comanthera circinnata		Low Risk	Habitat Loss	Habitat Loss
74948	-43.7789	-18.8328	Cerrado	Cyperaceae	Cryptangium humile		Low Risk	Habitat Loss	Habitat Loss
74948	-43.7789	-18.8328	Cerrado	Lythraceae	Cuphea cipoensis	EN	Low Risk	Habitat Loss	Habitat Loss
74948	-43.7789	-18.8328	Cerrado	Lythraceae	Cuphea hybogyna		Low Risk	Habitat Loss	Habitat Loss
74948	-43.7789	-18.8328	Cerrado	Poaceae	Dichanthelium sendulskyi		Low Risk	Habitat Loss	Habitat Loss
74948	-43.7789	-18.8328	Cerrado	Lythraceae	Diplusodon minasensis	EN	Low Risk	Habitat Loss	Habitat Loss
74948	-43.7789	-18.8328	Cerrado	Lythraceae	Diplusodon orbicularis	VU	Low Risk	Habitat Loss	Habitat Loss
74948	-43.7789	-18.8328	Cerrado	Lythraceae	Diplusodon verruculosus		Low Risk	Habitat Loss	Habitat Loss
74948	-43.7789	-18.8328	Cerrado	Apocynaceae	Ditassa cipoensis	EN	Low Risk	Habitat Loss	Habitat Loss
74948	-43.7789	-18.8328	Cerrado	Droseraceae	Drosera quartzicola		Low Risk	Habitat Loss	Habitat Loss
74948	-43.7789	-18.8328	Cerrado	Bromeliaceae	Dyckia gouveiana		Low Risk	Habitat Loss	Habitat Loss
74948	-43.7789	-18.8328	Cerrado	Bromeliaceae	Dyckia mello-barretoi		Low Risk	Habitat Loss	Habitat Loss
74948	-43.7789	-18.8328	Cerrado	Bromeliaceae	Encholirium agavoides		Low Risk	Habitat Loss	Habitat Loss
74948	-43.7789	-18.8328	Cerrado	Bromeliaceae	Encholirium ctenophyllum		Low Risk	Habitat Loss	Habitat Loss
74948	-43.7789	-18.8328	Cerrado	Bromeliaceae	Encholirium heloisae	EN	Low Risk	Habitat Loss	Habitat Loss
74948	-43.7789	-18.8328	Cerrado	Bromeliaceae	Encholirium viridicentrum		Low Risk	Habitat Loss	Habitat Loss
74948	-43.7789	-18.8328	Cerrado	Bromeliaceae	Encholirium vogelii	CR	Low Risk	Habitat Loss	Habitat Loss
74948	-43.7789	-18.8328	Cerrado	Lamiaceae	Eriope angustifolia		Low Risk	Habitat Loss	Habitat Loss
74948	-43.7789	-18.8328	Cerrado	Orchidaceae	Grobya cipoensis	CR	Low Risk	Habitat Loss	Habitat Loss
74948	-43.7789	-18.8328	Cerrado	Apocynaceae	Hemipogon abietoides	CR	Low Risk	Habitat Loss	Habitat Loss
74948	-43.7789	-18.8328	Cerrado	Apocynaceae	Hemipogon hatschbachii	CR	Low Risk	Habitat Loss	Habitat Loss
74948	-43.7789	-18.8328	Cerrado	Apocynaceae	Hemipogon piranii	CR	Low Risk	Habitat Loss	Habitat Loss
74948	-43.7789	-18.8328	Cerrado	Aquifoliaceae	Ilex prostrata	CR	Low Risk	Habitat Loss	Habitat Loss
74948	-43.7789	-18.8328	Cerrado	Convolvulaceae	Jacquemontia revoluta	EN	Low Risk	Habitat Loss	Habitat Loss
74948	-43.7789	-18.8328	Cerrado	Calophyllaceae	Kielmeyera anisosepala		Low Risk	Habitat Loss	Habitat Loss
74948	-43.7789	-18.8328	Cerrado	Cyperaceae	Lagenocarpus bracteosus	EN	Low Risk	Habitat Loss	Habitat Loss
74948	-43.7789	-18.8328	Cerrado	Melastomataceae	Lavoisiera caryophyllea		Low Risk	Habitat Loss	Habitat Loss
74948	-43.7789	-18.8328	Cerrado	Melastomataceae	Lavoisiera cordata	VU	Low Risk	Habitat Loss	Habitat Loss
74948	-43.7789	-18.8328	Cerrado	Melastomataceae	Lavoisiera macrocarpa		Low Risk	Habitat Loss	Habitat Loss
74948	-43.7789	-18.8328	Cerrado	Melastomataceae	Lavoisiera sampaioana		Low Risk	Habitat Loss	Habitat Loss
74948	-43.7789	-18.8328	Cerrado	Melastomataceae	Lavoisiera senaei		Low Risk	Habitat Loss	Habitat Loss
74948	-43.7789	-18.8328	Cerrado	Melastomataceae	Lavoisiera subulata		Low Risk	Habitat Loss	Habitat Loss
74948	-43.7789	-18.8328	Cerrado	Eriocaulaceae	Leiothrix cipoensis		Low Risk	Habitat Loss	Habitat Loss
74948	-43.7789	-18.8328	Cerrado	Eriocaulaceae	Leiothrix linearis		Low Risk	Habitat Loss	Habitat Loss
74948	-43.7789	-18.8328	Cerrado	Eriocaulaceae	Leiothrix sclerophylla		Low Risk	Habitat Loss	Habitat Loss
74948	-43.7789	-18.8328	Cerrado	Eriocaulaceae	Leiothrix sinuosa		Low Risk	Habitat Loss	Habitat Loss
74948	-43.7789	-18.8328	Cerrado	Eriocaulaceae	Leiothrix spiralis		Low Risk	Habitat Loss	Habitat Loss
74948	-43.7789	-18.8328	Cerrado	Asteraceae	Lepidaploa spixiana	EN	Low Risk	Habitat Loss	Habitat Loss
74948	-43.7789	-18.8328	Cerrado	Leguminosae	Luxemburgia damazioana		Low Risk	Habitat Loss	Habitat Loss
74948	-43.7789	-18.8328	Cerrado	Asteraceae	Lychnophora mello-barretoi		Low Risk	Habitat Loss	Habitat Loss
74948	-43.7789	-18.8328	Cerrado	Asteraceae	Lychnophoriopsis damazioi	EN	Low Risk	Habitat Loss	Habitat Loss
74948	-43.7789	-18.8328	Cerrado	Convolvulaceae	Merremia repens	EN	Low Risk	Habitat Loss	Habitat Loss
74948	-43.7789	-18.8328	Cerrado	Melastomataceae	Microlicia candolleana		Low Risk	Habitat Loss	Habitat Loss
74948	-43.7789	-18.8328	Cerrado	Melastomataceae	Microlicia ericoides		Low Risk	Habitat Loss	Habitat Loss
74948	-43.7789	-18.8328	Cerrado	Melastomataceae	Microlicia nervosa		Low Risk	Habitat Loss	Habitat Loss
74948	-43.7789	-18.8328	Cerrado	Melastomataceae	Microlicia nortecipoana		Low Risk	Habitat Loss	Habitat Loss
74948	-43.7789	-18.8328	Cerrado	Melastomataceae	Microlicia obovatifolia		Low Risk	Habitat Loss	Habitat Loss
74948	-43.7789	-18.8328	Cerrado	Melastomataceae	Microlicia vernicosa		Low Risk	Habitat Loss	Habitat Loss
74948	-43.7789	-18.8328	Cerrado	Apocynaceae	Minaria hemipogonoides	CR	Low Risk	Habitat Loss	Habitat Loss
74948	-43.7789	-18.8328	Cerrado	Apocynaceae	Minaria magisteriana	EN	Low Risk	Habitat Loss	Habitat Loss
74948	-43.7789	-18.8328	Cerrado	Apocynaceae	Minaria semirii	EN	Low Risk	Habitat Loss	Habitat Loss
74948	-43.7789	-18.8328	Cerrado	Myrsinaceae	Myrsine cipoensis		Low Risk	Habitat Loss	Habitat Loss
74948	-43.7789	-18.8328	Cerrado	Poaceae	Ocellochloa brachystachya	CR	Low Risk	Habitat Loss	Habitat Loss
74948	-43.7789	-18.8328	Cerrado	Bromeliaceae	Orthophytum mello-barretoi		Low Risk	Habitat Loss	Habitat Loss
74948	-43.7789	-18.8328	Cerrado	Oxalidaceae	Oxalis calcicola		Low Risk	Habitat Loss	Habitat Loss
74948	-43.7789	-18.8328	Cerrado	Eriocaulaceae	Paepalanthus anamariae		Low Risk	Habitat Loss	Habitat Loss
74948	-43.7789	-18.8328	Cerrado	Eriocaulaceae	Paepalanthus arcuatus		Low Risk	Habitat Loss	Habitat Loss
74948	-43.7789	-18.8328	Cerrado	Eriocaulaceae	Paepalanthus ater		Low Risk	Habitat Loss	Habitat Loss
74948	-43.7789	-18.8328	Cerrado	Eriocaulaceae	Paepalanthus aureus		Low Risk	Habitat Loss	Habitat Loss
74948	-43.7789	-18.8328	Cerrado	Eriocaulaceae	Paepalanthus complanatus		Low Risk	Habitat Loss	Habitat Loss
74948	-43.7789	-18.8328	Cerrado	Eriocaulaceae	Paepalanthus homomallus		Low Risk	Habitat Loss	Habitat Loss
74948	-43.7789	-18.8328	Cerrado	Eriocaulaceae	Paepalanthus lepidus		Low Risk	Habitat Loss	Habitat Loss
74948	-43.7789	-18.8328	Cerrado	Eriocaulaceae	Paepalanthus revolutus		Low Risk	Habitat Loss	Habitat Loss
74948	-43.7789	-18.8328	Cerrado	Eriocaulaceae	Paepalanthus senaeanus		Low Risk	Habitat Loss	Habitat Loss
74948	-43.7789	-18.8328	Cerrado	Eriocaulaceae	Paepalanthus serpens		Low Risk	Habitat Loss	Habitat Loss
74948	-43.7789	-18.8328	Cerrado	Passifloraceae	Passiflora saccoi		Low Risk	Habitat Loss	Habitat Loss
74948	-43.7789	-18.8328	Cerrado	Malpighiaceae	Peixotoa barnebyi	EN	Low Risk	Habitat Loss	Habitat Loss
74948	-43.7789	-18.8328	Cerrado	Araceae	Philodendron rhizomatosum		Low Risk	Habitat Loss	Habitat Loss
74948	-43.7789	-18.8328	Cerrado	Cactaceae	Pilosocereus frewenii		Low Risk	Habitat Loss	Habitat Loss
74948	-43.7789	-18.8328	Cerrado	Bromeliaceae	Pitcairnia curvidens		Low Risk	Habitat Loss	Habitat Loss
74948	-43.7789	-18.8328	Cerrado	Polygalaceae	Polygala apparicioi		Low Risk	Habitat Loss	Habitat Loss
74948	-43.7789	-18.8328	Cerrado	Iridaceae	Pseudotrimezia nana		Low Risk	Habitat Loss	Habitat Loss
74948	-43.7789	-18.8328	Cerrado	Rubiaceae	Psyllocarpus densifolius		Low Risk	Habitat Loss	Habitat Loss
74948	-43.7789	-18.8328	Cerrado	Araliaceae	Schefflera fruticosa		Low Risk	Habitat Loss	Habitat Loss
74948	-43.7789	-18.8328	Cerrado	Araliaceae	Schefflera glaziovii	EN	Low Risk	Habitat Loss	Habitat Loss
74948	-43.7789	-18.8328	Cerrado	Verbenaceae	Stachytarpheta pohliana		Low Risk	Habitat Loss	Habitat Loss
74948	-43.7789	-18.8328	Cerrado	Plantaginaceae	Stemodia cipoensis		Low Risk	Habitat Loss	Habitat Loss
74948	-43.7789	-18.8328	Cerrado	Arecaceae	Syagrus gouveiana		Low Risk	Habitat Loss	Habitat Loss
74948	-43.7789	-18.8328	Cerrado	Turneraceae	Turnera cipoensis		Low Risk	Habitat Loss	Habitat Loss
74948	-43.7789	-18.8328	Cerrado	Turneraceae	Turnera collotricha		Low Risk	Habitat Loss	Habitat Loss
74948	-43.7789	-18.8328	Cerrado	Turneraceae	Turnera coriacea		Low Risk	Habitat Loss	Habitat Loss
74948	-43.7789	-18.8328	Cerrado	Turneraceae	Turnera gouveiana		Low Risk	Habitat Loss	Habitat Loss
74948	-43.7789	-18.8328	Cerrado	Turneraceae	Turnera revoluta		Low Risk	Habitat Loss	Habitat Loss
74948	-43.7789	-18.8328	Cerrado	Velloziaceae	Vellozia piresiana	EN	Low Risk	Habitat Loss	Habitat Loss
74948	-43.7789	-18.8328	Cerrado	Velloziaceae	Vellozia subalata	EN	Low Risk	Habitat Loss	Habitat Loss
74948	-43.7789	-18.8328	Cerrado	Vochysiaceae	Vochysia pygmaea	EN	Low Risk	Habitat Loss	Habitat Loss
74948	-43.7789	-18.8328	Cerrado	Bromeliaceae	Vriesea atropurpurea		Low Risk	Habitat Loss	Habitat Loss
74948	-43.7789	-18.8328	Cerrado	Xyridaceae	Xyris anamariae		Low Risk	Habitat Loss	Habitat Loss
74948	-43.7789	-18.8328	Cerrado	Xyridaceae	Xyris archeri		Low Risk	Habitat Loss	Habitat Loss
74948	-43.7789	-18.8328	Cerrado	Xyridaceae	Xyris atrospicata		Low Risk	Habitat Loss	Habitat Loss
74948	-43.7789	-18.8328	Cerrado	Xyridaceae	Xyris cipoensis	EN	Low Risk	Habitat Loss	Habitat Loss
74948	-43.7789	-18.8328	Cerrado	Xyridaceae	Xyris kralii		Low Risk	Habitat Loss	Habitat Loss
74948	-43.7789	-18.8328	Cerrado	Xyridaceae	Xyris nanuzae		Low Risk	Habitat Loss	Habitat Loss
74948	-43.7789	-18.8328	Cerrado	Xyridaceae	Xyris piranii		Low Risk	Habitat Loss	Habitat Loss
74948	-43.7789	-18.8328	Cerrado	Xyridaceae	Xyris pirapamae		Low Risk	Habitat Loss	Habitat Loss
74948	-43.7789	-18.8328	Cerrado	Xyridaceae	Xyris shepherdiana		Low Risk	Habitat Loss	Habitat Loss
74948	-43.7789	-18.8328	Cerrado	Xyridaceae	Xyris tortilis	CR	Low Risk	Habitat Loss	Habitat Loss
74949	-44.0151	-19.4251	Cerrado	Bignoniaceae	Adenocalymma gibbosum		Habitat Loss	Habitat Loss	Habitat Loss
74949	-44.0151	-19.4251	Cerrado	Araceae	Anthurium rioacimensis		Habitat Loss	Habitat Loss	Habitat Loss
74949	-44.0151	-19.4251	Cerrado	Cactaceae	Arthrocereus glaziovii	EN	Habitat Loss	Habitat Loss	Habitat Loss
74949	-44.0151	-19.4251	Cerrado	Velloziaceae	Barbacenia williamsii		Habitat Loss	Habitat Loss	Habitat Loss
74949	-44.0151	-19.4251	Cerrado	Cucurbitaceae	Cayaponia gracillima		Habitat Loss	Habitat Loss	Habitat Loss
74949	-44.0151	-19.4251	Cerrado	Leguminosae	Chamaecrista itabiritoana		Habitat Loss	Habitat Loss	Habitat Loss
74949	-44.0151	-19.4251	Cerrado	Lythraceae	Cuphea warmingii		Habitat Loss	Habitat Loss	Habitat Loss
74949	-44.0151	-19.4251	Cerrado	Eriocaulaceae	Leiothrix gomesii		Habitat Loss	Habitat Loss	Habitat Loss
74949	-44.0151	-19.4251	Cerrado	Apocynaceae	Marsdenia virgultorum		Habitat Loss	Habitat Loss	Habitat Loss
74949	-44.0151	-19.4251	Cerrado	Melastomataceae	Microlicia microphylla	CR	Habitat Loss	Habitat Loss	Habitat Loss
74949	-44.0151	-19.4251	Cerrado	Eriocaulaceae	Paepalanthus altamirensis		Habitat Loss	Habitat Loss	Habitat Loss
74949	-44.0151	-19.4251	Cerrado	Eriocaulaceae	Paepalanthus flaviceps		Habitat Loss	Habitat Loss	Habitat Loss
74949	-44.0151	-19.4251	Cerrado	Caryophyllaceae	Paronychia fasciculata		Habitat Loss	Habitat Loss	Habitat Loss
74949	-44.0151	-19.4251	Cerrado	Poaceae	Paspalum brachytrichum		Habitat Loss	Habitat Loss	Habitat Loss
74949	-44.0151	-19.4251	Cerrado	Araliaceae	Schefflera lucumoides		Habitat Loss	Habitat Loss	Habitat Loss
74949	-44.0151	-19.4251	Cerrado	Solanaceae	Solanum lagoense		Habitat Loss	Habitat Loss	Habitat Loss
74949	-44.0151	-19.4251	Cerrado	Acanthaceae	Staurogyne warmingiana	EN	Habitat Loss	Habitat Loss	Habitat Loss
74949	-44.0151	-19.4251	Cerrado	Asteraceae	Stevia resinosa		Habitat Loss	Habitat Loss	Habitat Loss
74949	-44.0151	-19.4251	Cerrado	Melastomataceae	Trembleya calycina	EN	Habitat Loss	Habitat Loss	Habitat Loss
74949	-44.0151	-19.4251	Cerrado	Melastomataceae	Trembleya rosmarinoides		Habitat Loss	Habitat Loss	Habitat Loss
74949	-44.0151	-19.4251	Cerrado	Velloziaceae	Vellozia sellowii		Habitat Loss	Habitat Loss	Habitat Loss
74949	-44.0151	-19.4251	Cerrado	Xyridaceae	Xyris villosicarinata		Habitat Loss	Habitat Loss	Habitat Loss
74965	-44.2832	-20.0769	Atlantic Forest	Myrtaceae	Campomanesia prosthecesepala	EN	Climate + Habitat Loss	Climate + Habitat Loss	Climate + Habitat Loss
74994	-45.9972	-19.8845	Cerrado	Simaroubaceae	Homalolepis planaltina		Climate	Climate + Habitat Loss	Climate + Habitat Loss
74995	-45.9255	-20.2929	Cerrado	Melastomataceae	Lavoisiera canastrensis		Climate	Climate	Climate + Habitat Loss
74996	-46.3589	-20.3479	Cerrado	Velloziaceae	Barbacenia fulva		Climate	Climate	Climate
74996	-46.3589	-20.3479	Cerrado	Velloziaceae	Barbacenia glabra		Climate	Climate	Climate
74996	-46.3589	-20.3479	Cerrado	Velloziaceae	Barbacenia lymansmithii		Climate	Climate	Climate
74996	-46.3589	-20.3479	Cerrado	Lythraceae	Diplusodon canastrensis		Climate	Climate	Climate
74996	-46.3589	-20.3479	Cerrado	Lythraceae	Diplusodon rupestris		Climate	Climate	Climate
74996	-46.3589	-20.3479	Cerrado	Amaryllidaceae	Hippeastrum canastrense		Climate	Climate	Climate
74996	-46.3589	-20.3479	Cerrado	Gesneriaceae	Sinningia canastrensis		Climate	Climate	Climate
74996	-46.3589	-20.3479	Cerrado	Bromeliaceae	Vriesea sanfranciscana		Climate	Climate	Climate
74998	-46.4826	-20.1493	Cerrado	Eriocaulaceae	Actinocephalus claussenianus	VU	Climate	Climate	Climate
74998	-46.4826	-20.1493	Cerrado	Orobanchaceae	Agalinis nana	EN	Climate	Climate	Climate
74998	-46.4826	-20.1493	Cerrado	Polygalaceae	Asemeia pohliana		Climate	Climate	Climate
74998	-46.4826	-20.1493	Cerrado	Malpighiaceae	Byrsonima rupestris		Climate	Climate	Climate
74998	-46.4826	-20.1493	Cerrado	Asteraceae	Calea brittoniana	CR	Climate	Climate	Climate
74998	-46.4826	-20.1493	Cerrado	Asteraceae	Chionolaena canastrensis		Climate	Climate	Climate
74998	-46.4826	-20.1493	Cerrado	Apocynaceae	Ditassa insignis		Climate	Climate	Climate
74998	-46.4826	-20.1493	Cerrado	Lentibulariaceae	Genlisea nebulicola		Climate	Climate	Climate
74998	-46.4826	-20.1493	Cerrado	Amaryllidaceae	Hippeastrum sanfranciscanum		Climate	Climate	Climate
74998	-46.4826	-20.1493	Cerrado	Melastomataceae	Miconia angelana	CR	Climate	Climate	Climate
74998	-46.4826	-20.1493	Cerrado	Melastomataceae	Microlicia scoparia		Climate	Climate	Climate
74998	-46.4826	-20.1493	Cerrado	Apocynaceae	Oxypetalum helios		Climate	Climate	Climate
74998	-46.4826	-20.1493	Cerrado	Eriocaulaceae	Paepalanthus sericiscapus		Climate	Climate	Climate
74998	-46.4826	-20.1493	Cerrado	Polygalaceae	Polygala juncea		Climate	Climate	Climate
74998	-46.4826	-20.1493	Cerrado	Asteraceae	Stomatanthes reticulatus		Climate	Climate	Climate
74998	-46.4826	-20.1493	Cerrado	Melastomataceae	Svitramia minor	VU	Climate	Climate	Climate
74998	-46.4826	-20.1493	Cerrado	Melastomataceae	Svitramia wurdackiana	VU	Climate	Climate	Climate
75116	-36.8338	-10.6746	Atlantic Forest	Malpighiaceae	Mcvaughia sergipana		Habitat Loss	Habitat Loss	Habitat Loss
75142	-37.2144	-10.8043	Atlantic Forest	Rutaceae	Zanthoxylum unifoliolatum		Habitat Loss	Habitat Loss	Habitat Loss
75167	-38.9557	-9.81904	Caatinga	Euphorbiaceae	Croton arenosus		Low Risk	Low Risk	Low Risk
75182	-37.6358	-11.09	Atlantic Forest	Cactaceae	Melocactus sergipensis		Habitat Loss	Habitat Loss	Habitat Loss
75185	-37.8891	-11.4197	Caatinga	Leguminosae	Chamaecrista pteropoda		Habitat Loss	Habitat Loss	Habitat Loss
75235	-39.0267	-10.9835	Caatinga	Leguminosae	Senna bracteosa		Low Risk	Low Risk	Habitat Loss
75238	-39.3263	-10.5634	Caatinga	Melastomataceae	Bertolonia alternifolia		Low Risk	Habitat Loss	Habitat Loss
75238	-39.3263	-10.5634	Caatinga	Myrtaceae	Eugenia funchiana		Low Risk	Habitat Loss	Habitat Loss
75263	-40.2576	-11.2067	Caatinga	Bignoniaceae	Handroanthus grandiflorus		Habitat Loss	Habitat Loss	Habitat Loss
75263	-40.2576	-11.2067	Caatinga	Melastomataceae	Microlicia blanchetiana		Habitat Loss	Habitat Loss	Habitat Loss
75263	-40.2576	-11.2067	Caatinga	Melastomataceae	Microlicia taxifolia		Habitat Loss	Habitat Loss	Habitat Loss
75263	-40.2576	-11.2067	Caatinga	Leguminosae	Moldenhawera brasiliensis		Habitat Loss	Habitat Loss	Habitat Loss
75287	-40.2063	-10.398	Caatinga	Cactaceae	Melocactus braunii		Low Risk	Habitat Loss	Habitat Loss
75293	-40.1309	-10.8934	Caatinga	Cyperaceae	Rhynchospora calderana		Habitat Loss	Habitat Loss	Habitat Loss
75297	-40.3844	-10.7985	Caatinga	Leguminosae	Chloroleucon extortum		Low Risk	Low Risk	Low Risk
75322	-38.2546	-11.9749	Atlantic Forest	Loganiaceae	Spigelia genuflexa		Habitat Loss	Habitat Loss	Habitat Loss
75344	-38.0313	-12.1116	Atlantic Forest	Sapotaceae	Pouteria synsepala		Habitat Loss	Habitat Loss	Habitat Loss
75346	-38.0601	-12.1327	Atlantic Forest	Rhabdodendraceae	Rhabdodendron gardnerianum		Habitat Loss	Habitat Loss	Habitat Loss
75362	-38.4255	-12.1794	Atlantic Forest	Bromeliaceae	Cryptanthus viridovinosus		Habitat Loss	Habitat Loss	Habitat Loss
75367	-38.8682	-12.2307	Caatinga	Acanthaceae	Justicia jacuipensis		Habitat Loss	Habitat Loss	Habitat Loss
75395	-38.4855	-12.8149	Atlantic Forest	Arecaceae	Bactris soeiroana		Habitat Loss	Habitat Loss	Habitat Loss
75395	-38.4855	-12.8149	Atlantic Forest	Leguminosae	Chamaecrista salvatoris		Habitat Loss	Habitat Loss	Habitat Loss
75395	-38.4855	-12.8149	Atlantic Forest	Erythroxylaceae	Erythroxylum leal-costae	CR	Habitat Loss	Habitat Loss	Habitat Loss
75395	-38.4855	-12.8149	Atlantic Forest	Aquifoliaceae	Ilex blanchetii		Habitat Loss	Habitat Loss	Habitat Loss
75395	-38.4855	-12.8149	Atlantic Forest	Poaceae	Isachne salzmannii		Habitat Loss	Habitat Loss	Habitat Loss
75395	-38.4855	-12.8149	Atlantic Forest	Leguminosae	Moldenhawera nutans		Habitat Loss	Habitat Loss	Habitat Loss
75395	-38.4855	-12.8149	Atlantic Forest	Lauraceae	Ocotea thinicola		Habitat Loss	Habitat Loss	Habitat Loss
75395	-38.4855	-12.8149	Atlantic Forest	Loranthaceae	Psittacanthus salvadorensis		Habitat Loss	Habitat Loss	Habitat Loss
75395	-38.4855	-12.8149	Atlantic Forest	Connaraceae	Rourea blanchetiana		Habitat Loss	Habitat Loss	Habitat Loss
75396	-38.8238	-12.4528	Atlantic Forest	Bromeliaceae	Hohenbergia reconcavensis		Habitat Loss	Habitat Loss	Habitat Loss
75418	-39.139	-12.5592	Atlantic Forest	Leguminosae	Dahlstedtia bahiana		Habitat Loss	Habitat Loss	Habitat Loss
75423	-39.2959	-12.0835	Atlantic Forest	Myrtaceae	Calyptranthes anguerana		Habitat Loss	Habitat Loss	Habitat Loss
75429	-40.8318	-11.5677	Caatinga	Leguminosae	Abarema diamantina		Habitat Loss	Habitat Loss	Habitat Loss
75429	-40.8318	-11.5677	Caatinga	Asteraceae	Acritopappus jacobaeus		Habitat Loss	Habitat Loss	Habitat Loss
75429	-40.8318	-11.5677	Caatinga	Cucurbitaceae	Apodanthera villosa		Habitat Loss	Habitat Loss	Habitat Loss
75429	-40.8318	-11.5677	Caatinga	Eriocaulaceae	Comanthera bahiensis	EN	Habitat Loss	Habitat Loss	Habitat Loss
75429	-40.8318	-11.5677	Caatinga	Eriocaulaceae	Comanthera hatschbachii		Habitat Loss	Habitat Loss	Habitat Loss
75429	-40.8318	-11.5677	Caatinga	Lythraceae	Cuphea bahiensis	EN	Habitat Loss	Habitat Loss	Habitat Loss
75429	-40.8318	-11.5677	Caatinga	Lythraceae	Diplusodon bahiensis		Habitat Loss	Habitat Loss	Habitat Loss
75429	-40.8318	-11.5677	Caatinga	Lamiaceae	Eplingiella cuniloides		Habitat Loss	Habitat Loss	Habitat Loss
75429	-40.8318	-11.5677	Caatinga	Amaryllidaceae	Habranthus bahiensis		Habitat Loss	Habitat Loss	Habitat Loss
75429	-40.8318	-11.5677	Caatinga	Bromeliaceae	Hohenbergia arcuata		Habitat Loss	Habitat Loss	Habitat Loss
75429	-40.8318	-11.5677	Caatinga	Bromeliaceae	Hohenbergia magnispina		Habitat Loss	Habitat Loss	Habitat Loss
75429	-40.8318	-11.5677	Caatinga	Asteraceae	Lapidia apicifolia		Habitat Loss	Habitat Loss	Habitat Loss
75429	-40.8318	-11.5677	Caatinga	Verbenaceae	Lippia insignis	VU	Habitat Loss	Habitat Loss	Habitat Loss
75429	-40.8318	-11.5677	Caatinga	Cactaceae	Melocactus glaucescens	EN	Habitat Loss	Habitat Loss	Habitat Loss
75429	-40.8318	-11.5677	Caatinga	Melastomataceae	Microlicia hatschbachii		Habitat Loss	Habitat Loss	Habitat Loss
75429	-40.8318	-11.5677	Caatinga	Melastomataceae	Microlicia petasensis		Habitat Loss	Habitat Loss	Habitat Loss
75429	-40.8318	-11.5677	Caatinga	Leguminosae	Mimosa morroensis		Habitat Loss	Habitat Loss	Habitat Loss
75429	-40.8318	-11.5677	Caatinga	Turneraceae	Piriqueta crenata		Habitat Loss	Habitat Loss	Habitat Loss
75429	-40.8318	-11.5677	Caatinga	Poaceae	Streptostachys lanciflora		Habitat Loss	Habitat Loss	Habitat Loss
75438	-39.4757	-12.6954	Atlantic Forest	Myrtaceae	Eugenia viscacea		Low Risk	Habitat Loss	Habitat Loss
75466	-40.5498	-11.9184	Caatinga	Malvaceae	Sida meloana		Habitat Loss	Habitat Loss	Habitat Loss
75469	-41.1563	-11.7565	Caatinga	Myrtaceae	Campomanesia costata		Habitat Loss	Habitat Loss	Habitat Loss
75471	-39.9511	-12.6593	Caatinga	Bromeliaceae	Dyckia elongata		Low Risk	Habitat Loss	Habitat Loss
75472	-40.3088	-12.4552	Caatinga	Begoniaceae	Begonia paganuccii		Habitat Loss	Habitat Loss	Habitat Loss
75472	-40.3088	-12.4552	Caatinga	Melastomataceae	Marcetia cardosoana		Habitat Loss	Habitat Loss	Habitat Loss
75472	-40.3088	-12.4552	Caatinga	Melastomataceae	Marcetia paganuccii		Habitat Loss	Habitat Loss	Habitat Loss
75472	-40.3088	-12.4552	Caatinga	Oxalidaceae	Oxalis monochasiata		Habitat Loss	Habitat Loss	Habitat Loss
75473	-40.177	-12.783	Caatinga	Cactaceae	Melocactus alex-bragai		Habitat Loss	Habitat Loss	Habitat Loss
75475	-40.6605	-13.0432	Caatinga	Bromeliaceae	Billbergia fosteriana		Habitat Loss	Habitat Loss	Habitat Loss
75475	-40.6605	-13.0432	Caatinga	Bromeliaceae	Dyckia maracasensis		Habitat Loss	Habitat Loss	Habitat Loss
75475	-40.6605	-13.0432	Caatinga	Myrtaceae	Eugenia coccinea		Habitat Loss	Habitat Loss	Habitat Loss
75475	-40.6605	-13.0432	Caatinga	Brassicaceae	Haptocarpum bahiense		Habitat Loss	Habitat Loss	Habitat Loss
75475	-40.6605	-13.0432	Caatinga	Alliaceae	Nothoscordum bahiense		Habitat Loss	Habitat Loss	Habitat Loss
75475	-40.6605	-13.0432	Caatinga	Bignoniaceae	Sparattosperma catingae	EN	Habitat Loss	Habitat Loss	Habitat Loss
75475	-40.6605	-13.0432	Caatinga	Turneraceae	Turnera maracasana		Habitat Loss	Habitat Loss	Habitat Loss
75476	-41.139	-13.2148	Caatinga	Orchidaceae	Leptotes vellozicola		Low Risk	Low Risk	Habitat Loss
75476	-41.139	-13.2148	Caatinga	Asteraceae	Lychnophora spiciformis		Low Risk	Low Risk	Habitat Loss
75476	-41.139	-13.2148	Caatinga	Asteraceae	Stylotrichium hortensiae		Low Risk	Low Risk	Habitat Loss
75481	-41.3381	-12.9063	Caatinga	Araceae	Anthurium morii		Low Risk	Low Risk	Low Risk
75481	-41.3381	-12.9063	Caatinga	Leguminosae	Calliandra cumbucana		Low Risk	Low Risk	Low Risk
75481	-41.3381	-12.9063	Caatinga	Eriocaulaceae	Comanthera retroflexa		Low Risk	Low Risk	Low Risk
75481	-41.3381	-12.9063	Caatinga	Lecythidaceae	Eschweilera tetrapetala	EN	Low Risk	Low Risk	Low Risk
75481	-41.3381	-12.9063	Caatinga	Convolvulaceae	Evolvulus altissimus		Low Risk	Low Risk	Low Risk
75481	-41.3381	-12.9063	Caatinga	Bignoniaceae	Handroanthus diamantinensis		Low Risk	Low Risk	Low Risk
75481	-41.3381	-12.9063	Caatinga	Bromeliaceae	Hohenbergia igatuensis		Low Risk	Low Risk	Low Risk
75481	-41.3381	-12.9063	Caatinga	Melastomataceae	Marcetia sincorensis		Low Risk	Low Risk	Low Risk
75481	-41.3381	-12.9063	Caatinga	Melastomataceae	Microlicia baccharoides		Low Risk	Low Risk	Low Risk
75481	-41.3381	-12.9063	Caatinga	Melastomataceae	Microlicia leucopetala		Low Risk	Low Risk	Low Risk
75481	-41.3381	-12.9063	Caatinga	Melastomataceae	Microlicia pinheiroi		Low Risk	Low Risk	Low Risk
75481	-41.3381	-12.9063	Caatinga	Myrtaceae	Myrcia ascendens		Low Risk	Low Risk	Low Risk
75481	-41.3381	-12.9063	Caatinga	Myrtaceae	Myrcia mucugensis		Low Risk	Low Risk	Low Risk
75481	-41.3381	-12.9063	Caatinga	Bromeliaceae	Neoregelia mucugensis		Low Risk	Low Risk	Low Risk
75481	-41.3381	-12.9063	Caatinga	Bromeliaceae	Sincoraea heleniceae		Low Risk	Low Risk	Low Risk
75481	-41.3381	-12.9063	Caatinga	Bromeliaceae	Sincoraea ulei		Low Risk	Low Risk	Low Risk
75481	-41.3381	-12.9063	Caatinga	Verbenaceae	Stachytarpheta piranii		Low Risk	Low Risk	Low Risk
75481	-41.3381	-12.9063	Caatinga	Lentibulariaceae	Utricularia rostrata		Low Risk	Low Risk	Low Risk
75482	-41.4604	-12.8403	Caatinga	Asteraceae	Catolesia huperzioides		Low Risk	Low Risk	Low Risk
75482	-41.4604	-12.8403	Caatinga	Melastomataceae	Microlicia intercalycina		Low Risk	Low Risk	Low Risk
75482	-41.4604	-12.8403	Caatinga	Melastomataceae	Microlicia macropetala		Low Risk	Low Risk	Low Risk
75482	-41.4604	-12.8403	Caatinga	Melastomataceae	Microlicia pulchra		Low Risk	Low Risk	Low Risk
75482	-41.4604	-12.8403	Caatinga	Ochnaceae	Sauvagesia paniculata		Low Risk	Low Risk	Low Risk
75483	-41.3633	-13.0661	Caatinga	Orchidaceae	Adamantinia miltonioides		Low Risk	Low Risk	Low Risk
75483	-41.3633	-13.0661	Caatinga	Myrtaceae	Eugenia rotula		Low Risk	Low Risk	Low Risk
75483	-41.3633	-13.0661	Caatinga	Aquifoliaceae	Ilex mucugensis		Low Risk	Low Risk	Low Risk
75483	-41.3633	-13.0661	Caatinga	Asteraceae	Lasiolaena lychnophorioides		Low Risk	Low Risk	Low Risk
75483	-41.3633	-13.0661	Caatinga	Melastomataceae	Marcetia bahiana	EN	Low Risk	Low Risk	Low Risk
75483	-41.3633	-13.0661	Caatinga	Melastomataceae	Microlicia mucugensis		Low Risk	Low Risk	Low Risk
75483	-41.3633	-13.0661	Caatinga	Asteraceae	Paralychnophora atkinsae	EN	Low Risk	Low Risk	Low Risk
75483	-41.3633	-13.0661	Caatinga	Ochnaceae	Sauvagesia oliveirae		Low Risk	Low Risk	Low Risk
75484	-41.5417	-12.9533	Caatinga	Bromeliaceae	Hohenbergia edmundoi		Low Risk	Habitat Loss	Habitat Loss
75484	-41.5417	-12.9533	Caatinga	Turneraceae	Piriqueta nanuzae		Low Risk	Habitat Loss	Habitat Loss
75484	-41.5417	-12.9533	Caatinga	Rubiaceae	Psyllocarpus intermedius		Low Risk	Habitat Loss	Habitat Loss
75484	-41.5417	-12.9533	Caatinga	Bromeliaceae	Sincoraea albopicta		Low Risk	Habitat Loss	Habitat Loss
75484	-41.5417	-12.9533	Caatinga	Bromeliaceae	Sincoraea mucugense		Low Risk	Habitat Loss	Habitat Loss
75493	-41.3979	-12.4351	Caatinga	Leguminosae	Bauhinia funchiana		Low Risk	Low Risk	Low Risk
75493	-41.3979	-12.4351	Caatinga	Leguminosae	Calliandra paterna		Low Risk	Low Risk	Low Risk
75493	-41.3979	-12.4351	Caatinga	Leguminosae	Calliandra sincorana		Low Risk	Low Risk	Low Risk
75493	-41.3979	-12.4351	Caatinga	Araliaceae	Dendropanax geniculatus		Low Risk	Low Risk	Low Risk
75493	-41.3979	-12.4351	Caatinga	Bignoniaceae	Jacaranda heterophylla		Low Risk	Low Risk	Low Risk
75493	-41.3979	-12.4351	Caatinga	Melastomataceae	Marcetia alba	CR	Low Risk	Low Risk	Low Risk
75493	-41.3979	-12.4351	Caatinga	Melastomataceae	Microlicia noblickii		Low Risk	Low Risk	Low Risk
75493	-41.3979	-12.4351	Caatinga	Melastomataceae	Microlicia oligochaeta		Low Risk	Low Risk	Low Risk
75493	-41.3979	-12.4351	Caatinga	Myrtaceae	Myrcia pseudovenulosa		Low Risk	Low Risk	Low Risk
75493	-41.3979	-12.4351	Caatinga	Lauraceae	Ocotea rohweri		Low Risk	Low Risk	Low Risk
75493	-41.3979	-12.4351	Caatinga	Eriocaulaceae	Paepalanthus multicapitatus		Low Risk	Low Risk	Low Risk
75493	-41.3979	-12.4351	Caatinga	Eriocaulaceae	Paepalanthus oblongifolius		Low Risk	Low Risk	Low Risk
75493	-41.3979	-12.4351	Caatinga	Eriocaulaceae	Paepalanthus umbrosus		Low Risk	Low Risk	Low Risk
75493	-41.3979	-12.4351	Caatinga	Piperaceae	Peperomia diamantinensis		Low Risk	Low Risk	Low Risk
75493	-41.3979	-12.4351	Caatinga	Poaceae	Rupichloa decidua		Low Risk	Low Risk	Low Risk
75493	-41.3979	-12.4351	Caatinga	Leguminosae	Senegalia ricoae		Low Risk	Low Risk	Low Risk
75493	-41.3979	-12.4351	Caatinga	Bromeliaceae	Sincoraea amoena	EN	Low Risk	Low Risk	Low Risk
75493	-41.3979	-12.4351	Caatinga	Bromeliaceae	Sincoraea rafaelii		Low Risk	Low Risk	Low Risk
75493	-41.3979	-12.4351	Caatinga	Melastomataceae	Tibouchina bracteolata		Low Risk	Low Risk	Low Risk
75493	-41.3979	-12.4351	Caatinga	Xyridaceae	Xyris fibrosa		Low Risk	Low Risk	Low Risk
75493	-41.3979	-12.4351	Caatinga	Xyridaceae	Xyris mertensiana		Low Risk	Low Risk	Low Risk
75497	-41.679	-12.577	Caatinga	Cyperaceae	Abildgaardia papillosa		Low Risk	Habitat Loss	Habitat Loss
75497	-41.679	-12.577	Caatinga	Euphorbiaceae	Euphorbia teres		Low Risk	Habitat Loss	Habitat Loss
75497	-41.679	-12.577	Caatinga	Melastomataceae	Marcetia lychnophoroides	EN	Low Risk	Habitat Loss	Habitat Loss
75497	-41.679	-12.577	Caatinga	Cactaceae	Micranthocereus streckeri	CR	Low Risk	Habitat Loss	Habitat Loss
75497	-41.679	-12.577	Caatinga	Lauraceae	Ocotea pumila		Low Risk	Habitat Loss	Habitat Loss
75497	-41.679	-12.577	Caatinga	Bromeliaceae	Orthophytum erigens		Low Risk	Habitat Loss	Habitat Loss
75497	-41.679	-12.577	Caatinga	Malvaceae	Pavonia palmeirensis		Low Risk	Habitat Loss	Habitat Loss
75497	-41.679	-12.577	Caatinga	Solanaceae	Solanum diamantinense		Low Risk	Habitat Loss	Habitat Loss
75497	-41.679	-12.577	Caatinga	Verbenaceae	Stachytarpheta froesii		Low Risk	Habitat Loss	Habitat Loss
75497	-41.679	-12.577	Caatinga	Verbenaceae	Stachytarpheta tuberculata		Low Risk	Habitat Loss	Habitat Loss
75499	-41.8008	-12.9105	Caatinga	Leguminosae	Calliandra geraisensis		Low Risk	Habitat Loss	Habitat Loss
75517	-38.6782	-12.9871	Atlantic Forest	Piperaceae	Piper robustipedunculum		Low Risk	Habitat Loss	Habitat Loss
75522	-39.2596	-13.033	Atlantic Forest	Passifloraceae	Passiflora jiboiaensis		Habitat Loss	Habitat Loss	Habitat Loss
75523	-39.0146	-12.974	Atlantic Forest	Begoniaceae	Begonia delicata		Habitat Loss	Habitat Loss	Habitat Loss
75524	-39.23	-12.9535	Atlantic Forest	Malpighiaceae	Heteropterys jardimii		Habitat Loss	Habitat Loss	Habitat Loss
75524	-39.23	-12.9535	Atlantic Forest	Leguminosae	Inga conchifolia		Habitat Loss	Habitat Loss	Habitat Loss
75524	-39.23	-12.9535	Atlantic Forest	Rubiaceae	Staelia catechosperma		Habitat Loss	Habitat Loss	Habitat Loss
75541	-39.2225	-13.1705	Atlantic Forest	Myrtaceae	Myrcia truncata		Habitat Loss	Habitat Loss	Habitat Loss
75545	-39.715	-13.254	Atlantic Forest	Leguminosae	Ormosia timboensis		Habitat Loss	Habitat Loss	Habitat Loss
75554	-39.341	-13.3801	Atlantic Forest	Melastomataceae	Physeterostemon thomasii		Habitat Loss	Habitat Loss	Habitat Loss
75564	-39.708	-13.5485	Atlantic Forest	Rubiaceae	Denscantia andrei		Habitat Loss	Habitat Loss	Habitat Loss
75564	-39.708	-13.5485	Atlantic Forest	Myrtaceae	Eugenia caloneura		Habitat Loss	Habitat Loss	Habitat Loss
75564	-39.708	-13.5485	Atlantic Forest	Malvaceae	Pavonia gerleniae		Habitat Loss	Habitat Loss	Habitat Loss
75567	-39.6376	-13.6901	Atlantic Forest	Bromeliaceae	Hohenbergia barbarespina		Habitat Loss	Habitat Loss	Habitat Loss
75567	-39.6376	-13.6901	Atlantic Forest	Melastomataceae	Huberia sessilifolia		Habitat Loss	Habitat Loss	Habitat Loss
75567	-39.6376	-13.6901	Atlantic Forest	Melastomataceae	Meriania inflata		Habitat Loss	Habitat Loss	Habitat Loss
75567	-39.6376	-13.6901	Atlantic Forest	Myrtaceae	Myrcia petrophila		Habitat Loss	Habitat Loss	Habitat Loss
75567	-39.6376	-13.6901	Atlantic Forest	Myrtaceae	Myrcia thomasii		Habitat Loss	Habitat Loss	Habitat Loss
75567	-39.6376	-13.6901	Atlantic Forest	Gesneriaceae	Nematanthus exsertus		Habitat Loss	Habitat Loss	Habitat Loss
75567	-39.6376	-13.6901	Atlantic Forest	Apocynaceae	Oxypetalum laciniatum		Habitat Loss	Habitat Loss	Habitat Loss
75567	-39.6376	-13.6901	Atlantic Forest	Melastomataceae	Physeterostemon aonae		Habitat Loss	Habitat Loss	Habitat Loss
75582	-39.1696	-13.7592	Atlantic Forest	Bromeliaceae	Aechmea limae		Low Risk	Low Risk	Low Risk
75582	-39.1696	-13.7592	Atlantic Forest	Bromeliaceae	Aechmea pendulispica		Low Risk	Low Risk	Low Risk
75582	-39.1696	-13.7592	Atlantic Forest	Phyllanthaceae	Phyllanthus longipedicellatus		Low Risk	Low Risk	Low Risk
75584	-39.1006	-14.1211	Atlantic Forest	Chrysobalanaceae	Couepia coarctata		Low Risk	Low Risk	Habitat Loss
75584	-39.1006	-14.1211	Atlantic Forest	Sapotaceae	Manilkara decrescens	VU	Low Risk	Low Risk	Habitat Loss
75586	-39.1362	-13.8664	Atlantic Forest	Bromeliaceae	Cryptanthus walkerianus		Habitat Loss	Habitat Loss	Habitat Loss
75586	-39.1362	-13.8664	Atlantic Forest	Passifloraceae	Passiflora igrapiunensis		Habitat Loss	Habitat Loss	Habitat Loss
75587	-39.0766	-13.9644	Atlantic Forest	Myrtaceae	Myrcia raminfinita		Habitat Loss	Habitat Loss	Habitat Loss
75591	-38.9519	-13.9547	Atlantic Forest	Myrtaceae	Myrcia spathulifolia		Low Risk	Habitat Loss	Habitat Loss
75592	-38.9834	-14.1133	Atlantic Forest	Annonaceae	Duguetia restingae	CR	Low Risk	Low Risk	Low Risk
75592	-38.9834	-14.1133	Atlantic Forest	Calophyllaceae	Kielmeyera marauensis		Low Risk	Low Risk	Low Risk
75592	-38.9834	-14.1133	Atlantic Forest	Rubiaceae	Posoqueria bahiensis		Low Risk	Low Risk	Low Risk
75592	-38.9834	-14.1133	Atlantic Forest	Leguminosae	Swartzia pinheiroana		Low Risk	Low Risk	Low Risk
75594	-39.0172	-14.2332	Atlantic Forest	Calophyllaceae	Kielmeyera itacarensis		Low Risk	Low Risk	Low Risk
75594	-39.0172	-14.2332	Atlantic Forest	Ochnaceae	Ouratea platicaulis		Low Risk	Low Risk	Low Risk
75611	-39.1082	-14.3409	Atlantic Forest	Malpighiaceae	Bunchosia itacarensis	CR	Low Risk	Low Risk	Low Risk
75611	-39.1082	-14.3409	Atlantic Forest	Leguminosae	Canavalia dolichothyrsa		Low Risk	Low Risk	Low Risk
75611	-39.1082	-14.3409	Atlantic Forest	Chrysobalanaceae	Couepia longipetiolata		Low Risk	Low Risk	Low Risk
75611	-39.1082	-14.3409	Atlantic Forest	Ebenaceae	Diospyros ubaita		Low Risk	Low Risk	Low Risk
75611	-39.1082	-14.3409	Atlantic Forest	Malpighiaceae	Diplopterys carvalhoi		Low Risk	Low Risk	Low Risk
75614	-39.3359	-14.4252	Atlantic Forest	Sapotaceae	Pouteria trifida		Low Risk	Low Risk	Low Risk
75616	-39.4369	-14.0318	Atlantic Forest	Malvaceae	Pavonia pilifera		Low Risk	Low Risk	Low Risk
75618	-39.4207	-14.4173	Atlantic Forest	Rutaceae	Conchocarpus modestus		Low Risk	Low Risk	Low Risk
75621	-39.5132	-14.4448	Atlantic Forest	Bromeliaceae	Hohenbergia brachycephala		Habitat Loss	Habitat Loss	Habitat Loss
75628	-40.2271	-14.4663	Atlantic Forest	Myrtaceae	Calyptranthes boanova		Habitat Loss	Habitat Loss	Habitat Loss
75628	-40.2271	-14.4663	Atlantic Forest	Cyperaceae	Hypolytrum glomerulatum		Habitat Loss	Habitat Loss	Habitat Loss
75628	-40.2271	-14.4663	Atlantic Forest	Rubiaceae	Mitracarpus diversifolius		Habitat Loss	Habitat Loss	Habitat Loss
75628	-40.2271	-14.4663	Atlantic Forest	Myrtaceae	Myrcia alatiramea		Habitat Loss	Habitat Loss	Habitat Loss
75628	-40.2271	-14.4663	Atlantic Forest	Melastomataceae	Physeterostemon gomesii		Habitat Loss	Habitat Loss	Habitat Loss
75628	-40.2271	-14.4663	Atlantic Forest	Urticaceae	Pouzolzia saxophila		Habitat Loss	Habitat Loss	Habitat Loss
75629	-40.1222	-14.7191	Atlantic Forest	Bromeliaceae	Neoregelia rothinessa		Habitat Loss	Habitat Loss	Habitat Loss
75629	-40.1222	-14.7191	Atlantic Forest	Bromeliaceae	Neoregelia viridolineata		Habitat Loss	Habitat Loss	Habitat Loss
75629	-40.1222	-14.7191	Atlantic Forest	Bromeliaceae	Vriesea minutiflora		Habitat Loss	Habitat Loss	Habitat Loss
75631	-39.8158	-14.0771	Atlantic Forest	Melastomataceae	Bertolonia hirsutissima		Habitat Loss	Habitat Loss	Habitat Loss
75631	-39.8158	-14.0771	Atlantic Forest	Rubiaceae	Rudgea agresteophila		Habitat Loss	Habitat Loss	Habitat Loss
75632	-40.3483	-14.2289	Caatinga	Rubiaceae	Coussarea leptopus		Low Risk	Habitat Loss	Habitat Loss
75638	-40.7277	-14.3321	Caatinga	Bromeliaceae	Aechmea avaldoana		Low Risk	Habitat Loss	Habitat Loss
75639	-41.0136	-13.934	Caatinga	Asteraceae	Agrianthus carvalhoi		Low Risk	Habitat Loss	Habitat Loss
75639	-41.0136	-13.934	Caatinga	Rubiaceae	Borreria bahiana		Low Risk	Habitat Loss	Habitat Loss
75639	-41.0136	-13.934	Caatinga	Leguminosae	Calliandra crassipes		Low Risk	Habitat Loss	Habitat Loss
75639	-41.0136	-13.934	Caatinga	Aquifoliaceae	Ilex auricula	CR	Low Risk	Habitat Loss	Habitat Loss
75642	-40.9625	-14.5906	Caatinga	Cactaceae	Melocactus conoideus	CR	Low Risk	Habitat Loss	Habitat Loss
75642	-40.9625	-14.5906	Caatinga	Leguminosae	Senegalia santosii		Low Risk	Habitat Loss	Habitat Loss
75643	-41.2158	-14.5007	Caatinga	Malvaceae	Pachira moreirae		Low Risk	Habitat Loss	Habitat Loss
75652	-41.1879	-14.0206	Caatinga	Turneraceae	Turnera asymmetrica		Low Risk	Habitat Loss	Habitat Loss
75654	-41.2405	-14.2899	Caatinga	Cactaceae	Arrojadoa marylanae		Low Risk	Habitat Loss	Habitat Loss
75658	-41.3708	-13.7781	Caatinga	Bromeliaceae	Cryptanthus crassifolius		Low Risk	Habitat Loss	Habitat Loss
75658	-41.3708	-13.7781	Caatinga	Lythraceae	Cuphea sincorana		Low Risk	Habitat Loss	Habitat Loss
75658	-41.3708	-13.7781	Caatinga	Asteraceae	Lychnophora phylicifolia		Low Risk	Habitat Loss	Habitat Loss
75658	-41.3708	-13.7781	Caatinga	Verbenaceae	Stachytarpheta bromleyana		Low Risk	Habitat Loss	Habitat Loss
75663	-41.5511	-13.7379	Caatinga	Orchidaceae	Sarcoglottis riocontensis		Habitat Loss	Habitat Loss	Habitat Loss
75666	-41.7884	-13.2998	Caatinga	Violaceae	Anchietea ferrucciae		Low Risk	Low Risk	Habitat Loss
75666	-41.7884	-13.2998	Caatinga	Asteraceae	Baccharis orbiculata		Low Risk	Low Risk	Habitat Loss
75666	-41.7884	-13.2998	Caatinga	Velloziaceae	Barbacenia contasana		Low Risk	Low Risk	Habitat Loss
75666	-41.7884	-13.2998	Caatinga	Velloziaceae	Barbacenia piranga		Low Risk	Low Risk	Habitat Loss
75666	-41.7884	-13.2998	Caatinga	Velloziaceae	Barbacenia vellozioides		Low Risk	Low Risk	Habitat Loss
75666	-41.7884	-13.2998	Caatinga	Rubiaceae	Borreria catolensis		Low Risk	Low Risk	Habitat Loss
75666	-41.7884	-13.2998	Caatinga	Leguminosae	Chamaecrista anamariae	EN	Low Risk	Low Risk	Habitat Loss
75666	-41.7884	-13.2998	Caatinga	Celastraceae	Elachyptera coriacea		Low Risk	Low Risk	Habitat Loss
75666	-41.7884	-13.2998	Caatinga	Lamiaceae	Eriope viscosa		Low Risk	Low Risk	Habitat Loss
75666	-41.7884	-13.2998	Caatinga	Leguminosae	Harpalyce lanata	EN	Low Risk	Low Risk	Habitat Loss
75666	-41.7884	-13.2998	Caatinga	Asteraceae	Lychnophora sericea	CR	Low Risk	Low Risk	Habitat Loss
75666	-41.7884	-13.2998	Caatinga	Melastomataceae	Marcetia grandiflora		Low Risk	Low Risk	Habitat Loss
75666	-41.7884	-13.2998	Caatinga	Poaceae	Merostachys ramosissima		Low Risk	Low Risk	Habitat Loss
75666	-41.7884	-13.2998	Caatinga	Melastomataceae	Microlicia balsamifera		Low Risk	Low Risk	Habitat Loss
75666	-41.7884	-13.2998	Caatinga	Melastomataceae	Microlicia flavovirens		Low Risk	Low Risk	Habitat Loss
75666	-41.7884	-13.2998	Caatinga	Melastomataceae	Microlicia sincorensis		Low Risk	Low Risk	Habitat Loss
75666	-41.7884	-13.2998	Caatinga	Lamiaceae	Oocephalus tenuithyrsus		Low Risk	Low Risk	Habitat Loss
75666	-41.7884	-13.2998	Caatinga	Turneraceae	Piriqueta abairana		Low Risk	Low Risk	Habitat Loss
75666	-41.7884	-13.2998	Caatinga	Turneraceae	Piriqueta revoluta		Low Risk	Low Risk	Habitat Loss
75669	-41.7681	-13.1204	Caatinga	Leguminosae	Calliandra imbricata		Low Risk	Low Risk	Low Risk
75669	-41.7681	-13.1204	Caatinga	Leguminosae	Chamaecrista catolesensis	VU	Low Risk	Low Risk	Low Risk
75669	-41.7681	-13.1204	Caatinga	Leguminosae	Chamaecrista speciosa		Low Risk	Low Risk	Low Risk
75669	-41.7681	-13.1204	Caatinga	Eriocaulaceae	Comanthera lanosa		Low Risk	Low Risk	Low Risk
75669	-41.7681	-13.1204	Caatinga	Asteraceae	Paralychnophora patriciana	EN	Low Risk	Low Risk	Low Risk
75669	-41.7681	-13.1204	Caatinga	Plantaginaceae	Philcoxia bahiensis		Low Risk	Low Risk	Low Risk
75669	-41.7681	-13.1204	Caatinga	Rubiaceae	Staelia catolensis		Low Risk	Low Risk	Low Risk
75688	-42.3813	-14.7158	Caatinga	Eriocaulaceae	Comanthera pignalii		Low Risk	Habitat Loss	Habitat Loss
75688	-42.3813	-14.7158	Caatinga	Bromeliaceae	Orthophytum jacaraciense		Low Risk	Habitat Loss	Habitat Loss
75689	-42.4512	-14.545	Caatinga	Asteraceae	Anteremanthus piranii		Low Risk	Habitat Loss	Habitat Loss
75692	-41.9669	-13.7069	Caatinga	Leguminosae	Amburana erythrosperma		Low Risk	Habitat Loss	Habitat Loss
75692	-41.9669	-13.7069	Caatinga	Melastomataceae	Cambessedesia rupestris		Low Risk	Habitat Loss	Habitat Loss
75692	-41.9669	-13.7069	Caatinga	Leguminosae	Chamaecrista axilliflora		Low Risk	Habitat Loss	Habitat Loss
75692	-41.9669	-13.7069	Caatinga	Asteraceae	Chionolaena jeffreyi		Low Risk	Habitat Loss	Habitat Loss
75692	-41.9669	-13.7069	Caatinga	Cyperaceae	Cyperus almensis		Low Risk	Habitat Loss	Habitat Loss
75692	-41.9669	-13.7069	Caatinga	Cyperaceae	Cyperus brumadoi		Low Risk	Habitat Loss	Habitat Loss
75692	-41.9669	-13.7069	Caatinga	Poaceae	Dichanthelium assurgens		Low Risk	Habitat Loss	Habitat Loss
75692	-41.9669	-13.7069	Caatinga	Lythraceae	Diplusodon parvifolius		Low Risk	Habitat Loss	Habitat Loss
75692	-41.9669	-13.7069	Caatinga	Lamiaceae	Eriope anamariae		Low Risk	Habitat Loss	Habitat Loss
75692	-41.9669	-13.7069	Caatinga	Lamiaceae	Eriope montana		Low Risk	Habitat Loss	Habitat Loss
75692	-41.9669	-13.7069	Caatinga	Convolvulaceae	Evolvulus delicatus		Low Risk	Habitat Loss	Habitat Loss
75692	-41.9669	-13.7069	Caatinga	Asteraceae	Fulcaldea stuessyi		Low Risk	Habitat Loss	Habitat Loss
75692	-41.9669	-13.7069	Caatinga	Amaryllidaceae	Habranthus lucidus		Low Risk	Habitat Loss	Habitat Loss
75692	-41.9669	-13.7069	Caatinga	Asteraceae	Hoehnephytum almasense	EN	Low Risk	Habitat Loss	Habitat Loss
75692	-41.9669	-13.7069	Caatinga	Verbenaceae	Lippia morii	EN	Low Risk	Habitat Loss	Habitat Loss
75692	-41.9669	-13.7069	Caatinga	Melastomataceae	Marcetia luetzelburgii	EN	Low Risk	Habitat Loss	Habitat Loss
75692	-41.9669	-13.7069	Caatinga	Melastomataceae	Marcetia oxycoccoides	EN	Low Risk	Habitat Loss	Habitat Loss
75692	-41.9669	-13.7069	Caatinga	Melastomataceae	Microlicia aurea		Low Risk	Habitat Loss	Habitat Loss
75692	-41.9669	-13.7069	Caatinga	Melastomataceae	Microlicia contasensis		Low Risk	Habitat Loss	Habitat Loss
75692	-41.9669	-13.7069	Caatinga	Melastomataceae	Microlicia isostemon		Low Risk	Habitat Loss	Habitat Loss
75692	-41.9669	-13.7069	Caatinga	Apocynaceae	Monsanima morrenioides	CR	Low Risk	Habitat Loss	Habitat Loss
75692	-41.9669	-13.7069	Caatinga	Lamiaceae	Oocephalus rigens		Low Risk	Habitat Loss	Habitat Loss
75692	-41.9669	-13.7069	Caatinga	Bromeliaceae	Orthophytum argenteum		Low Risk	Habitat Loss	Habitat Loss
75692	-41.9669	-13.7069	Caatinga	Poaceae	Otachyrium aquaticum		Low Risk	Habitat Loss	Habitat Loss
75692	-41.9669	-13.7069	Caatinga	Eriocaulaceae	Paepalanthus albo-tomentosus		Low Risk	Habitat Loss	Habitat Loss
75692	-41.9669	-13.7069	Caatinga	Eriocaulaceae	Paepalanthus almasensis		Low Risk	Habitat Loss	Habitat Loss
75692	-41.9669	-13.7069	Caatinga	Eriocaulaceae	Paepalanthus contasensis		Low Risk	Habitat Loss	Habitat Loss
75692	-41.9669	-13.7069	Caatinga	Eriocaulaceae	Paepalanthus harleyi		Low Risk	Habitat Loss	Habitat Loss
75692	-41.9669	-13.7069	Caatinga	Eriocaulaceae	Paepalanthus inopinatus		Low Risk	Habitat Loss	Habitat Loss
75692	-41.9669	-13.7069	Caatinga	Eriocaulaceae	Paepalanthus stannardii		Low Risk	Habitat Loss	Habitat Loss
75692	-41.9669	-13.7069	Caatinga	Poaceae	Panicum harleyi		Low Risk	Habitat Loss	Habitat Loss
75692	-41.9669	-13.7069	Caatinga	Turneraceae	Piriqueta lourteigiae		Low Risk	Habitat Loss	Habitat Loss
75692	-41.9669	-13.7069	Caatinga	Asteraceae	Senecio regis		Low Risk	Habitat Loss	Habitat Loss
75692	-41.9669	-13.7069	Caatinga	Leguminosae	Tabaroa caatingicola		Low Risk	Habitat Loss	Habitat Loss
75692	-41.9669	-13.7069	Caatinga	Velloziaceae	Vellozia canelinha	CR	Low Risk	Habitat Loss	Habitat Loss
75692	-41.9669	-13.7069	Caatinga	Bromeliaceae	Vriesea gelatinosa		Low Risk	Habitat Loss	Habitat Loss
75692	-41.9669	-13.7069	Caatinga	Xyridaceae	Xyris almae		Low Risk	Habitat Loss	Habitat Loss
75692	-41.9669	-13.7069	Caatinga	Xyridaceae	Xyris phaeocephala	EN	Low Risk	Habitat Loss	Habitat Loss
75692	-41.9669	-13.7069	Caatinga	Xyridaceae	Xyris picea		Low Risk	Habitat Loss	Habitat Loss
75696	-42.2168	-13.935	Caatinga	Erythroxylaceae	Erythroxylum longisetulosum		Climate + Habitat Loss	Climate + Habitat Loss	Climate + Habitat Loss
75698	-42.3944	-14.3158	Caatinga	Bignoniaceae	Amphilophium perbracteatum		Low Risk	Habitat Loss	Habitat Loss
75699	-42.4026	-14.0635	Caatinga	Amaranthaceae	Gomphrena serturneroides		Habitat Loss	Habitat Loss	Habitat Loss
75699	-42.4026	-14.0635	Caatinga	Bignoniaceae	Mansoa longicalyx		Habitat Loss	Habitat Loss	Habitat Loss
75699	-42.4026	-14.0635	Caatinga	Verbenaceae	Stachytarpheta galactea		Habitat Loss	Habitat Loss	Habitat Loss
75699	-42.4026	-14.0635	Caatinga	Arecaceae	Syagrus werdermannii		Habitat Loss	Habitat Loss	Habitat Loss
75712	-39.036	-14.3346	Atlantic Forest	Erythroxylaceae	Erythroxylum riparium		Low Risk	Low Risk	Low Risk
75712	-39.036	-14.3346	Atlantic Forest	Myrtaceae	Myrcia pulvinata		Low Risk	Low Risk	Low Risk
75712	-39.036	-14.3346	Atlantic Forest	Clusiaceae	Tovomita megantha		Low Risk	Low Risk	Low Risk
75713	-39.0209	-14.3793	Atlantic Forest	Dichapetalaceae	Tapura martiniae		Low Risk	Low Risk	Habitat Loss
75714	-39.0859	-14.4345	Atlantic Forest	Myrtaceae	Eugenia serraegrandis		Low Risk	Low Risk	Low Risk
75714	-39.0859	-14.4345	Atlantic Forest	Malvaceae	Pavonia macrobracteolata		Low Risk	Low Risk	Low Risk
75716	-39.0783	-14.4739	Atlantic Forest	Melastomataceae	Physeterostemon fiaschii		Low Risk	Low Risk	Low Risk
75721	-39.1066	-14.7172	Atlantic Forest	Acanthaceae	Herpetacanthus strongyloides		Low Risk	Low Risk	Habitat Loss
75721	-39.1066	-14.7172	Atlantic Forest	Lauraceae	Ocotea sperata		Low Risk	Low Risk	Habitat Loss
75727	-39.3684	-14.626	Atlantic Forest	Lecythidaceae	Eschweilera mattos-silvae		Low Risk	Low Risk	Low Risk
75727	-39.3684	-14.626	Atlantic Forest	Acanthaceae	Mendoncia blanchetiana		Low Risk	Low Risk	Low Risk
75729	-39.5855	-14.6739	Atlantic Forest	Clusiaceae	Clusia heterocolorata		Low Risk	Low Risk	Habitat Loss
75729	-39.5855	-14.6739	Atlantic Forest	Commelinaceae	Dichorisandra variegata		Low Risk	Low Risk	Habitat Loss
75729	-39.5855	-14.6739	Atlantic Forest	Rutaceae	Neoraputia micrantha		Low Risk	Low Risk	Habitat Loss
75742	-39.2314	-14.9409	Atlantic Forest	Orchidaceae	Cattleya marcaliana		Low Risk	Low Risk	Low Risk
75742	-39.2314	-14.9409	Atlantic Forest	Bromeliaceae	Hohenbergia hatscbachii		Low Risk	Low Risk	Low Risk
75742	-39.2314	-14.9409	Atlantic Forest	Orchidaceae	Zygostates cornigera		Low Risk	Low Risk	Low Risk
75743	-39.2798	-14.8215	Atlantic Forest	Bromeliaceae	Aechmea viridipetala		Habitat Loss	Habitat Loss	Habitat Loss
75743	-39.2798	-14.8215	Atlantic Forest	Rutaceae	Andreadoxa flava	CR	Habitat Loss	Habitat Loss	Habitat Loss
75743	-39.2798	-14.8215	Atlantic Forest	Acanthaceae	Aphelandra phrynioides		Habitat Loss	Habitat Loss	Habitat Loss
75743	-39.2798	-14.8215	Atlantic Forest	Sapotaceae	Chromolucuma apiculata		Habitat Loss	Habitat Loss	Habitat Loss
75743	-39.2798	-14.8215	Atlantic Forest	Rutaceae	Conchocarpus dasyanthus		Habitat Loss	Habitat Loss	Habitat Loss
75743	-39.2798	-14.8215	Atlantic Forest	Rutaceae	Conchocarpus hirsutus		Habitat Loss	Habitat Loss	Habitat Loss
75743	-39.2798	-14.8215	Atlantic Forest	Polygalaceae	Gymnospora blanchetii		Habitat Loss	Habitat Loss	Habitat Loss
75743	-39.2798	-14.8215	Atlantic Forest	Chrysobalanaceae	Licania bahiensis		Habitat Loss	Habitat Loss	Habitat Loss
75743	-39.2798	-14.8215	Atlantic Forest	Gentianaceae	Macrocarpaea atlantica		Habitat Loss	Habitat Loss	Habitat Loss
75743	-39.2798	-14.8215	Atlantic Forest	Annonaceae	Malmea obovata		Habitat Loss	Habitat Loss	Habitat Loss
75743	-39.2798	-14.8215	Atlantic Forest	Poaceae	Merostachys magnispicula		Habitat Loss	Habitat Loss	Habitat Loss
75743	-39.2798	-14.8215	Atlantic Forest	Oxalidaceae	Oxalis alvimii		Habitat Loss	Habitat Loss	Habitat Loss
75743	-39.2798	-14.8215	Atlantic Forest	Piperaceae	Piper rarum		Habitat Loss	Habitat Loss	Habitat Loss
75743	-39.2798	-14.8215	Atlantic Forest	Myrtaceae	Plinia rara	EN	Habitat Loss	Habitat Loss	Habitat Loss
75743	-39.2798	-14.8215	Atlantic Forest	Solanaceae	Solanum santosii	VU	Habitat Loss	Habitat Loss	Habitat Loss
75743	-39.2798	-14.8215	Atlantic Forest	Leguminosae	Swartzia curranii		Habitat Loss	Habitat Loss	Habitat Loss
75746	-39.7229	-14.8609	Atlantic Forest	Gentianaceae	Macrocarpaea orbiculata		Habitat Loss	Habitat Loss	Habitat Loss
75746	-39.7229	-14.8609	Atlantic Forest	Leguminosae	Moldenhawera intermedia		Habitat Loss	Habitat Loss	Habitat Loss
75747	-39.6402	-15.0639	Atlantic Forest	Araceae	Anthurium molle		Habitat Loss	Habitat Loss	Habitat Loss
75747	-39.6402	-15.0639	Atlantic Forest	Araceae	Anthurium teimosoanum		Habitat Loss	Habitat Loss	Habitat Loss
75747	-39.6402	-15.0639	Atlantic Forest	Capparaceae	Colicodendron martianum		Habitat Loss	Habitat Loss	Habitat Loss
75747	-39.6402	-15.0639	Atlantic Forest	Rutaceae	Conchocarpus inopinatus		Habitat Loss	Habitat Loss	Habitat Loss
75747	-39.6402	-15.0639	Atlantic Forest	Rutaceae	Conchocarpus punctatus		Habitat Loss	Habitat Loss	Habitat Loss
75747	-39.6402	-15.0639	Atlantic Forest	Commelinaceae	Dichorisandra jardimii		Habitat Loss	Habitat Loss	Habitat Loss
75747	-39.6402	-15.0639	Atlantic Forest	Bignoniaceae	Handroanthus parviflorus		Habitat Loss	Habitat Loss	Habitat Loss
75747	-39.6402	-15.0639	Atlantic Forest	Myrtaceae	Myrcia teimosa		Habitat Loss	Habitat Loss	Habitat Loss
75747	-39.6402	-15.0639	Atlantic Forest	Rutaceae	Neoraputia calliantha		Habitat Loss	Habitat Loss	Habitat Loss
75747	-39.6402	-15.0639	Atlantic Forest	Bromeliaceae	Quesnelia alborosea		Habitat Loss	Habitat Loss	Habitat Loss
75747	-39.6402	-15.0639	Atlantic Forest	Acanthaceae	Schaueria pyramidalis		Habitat Loss	Habitat Loss	Habitat Loss
75747	-39.6402	-15.0639	Atlantic Forest	Meliaceae	Trichilia florbranca	CR	Habitat Loss	Habitat Loss	Habitat Loss
75752	-39.0704	-14.9268	Atlantic Forest	Poaceae	Alvimia auriculata		Low Risk	Low Risk	Low Risk
75752	-39.0704	-14.9268	Atlantic Forest	Rutaceae	Conchocarpus concinnus		Low Risk	Low Risk	Low Risk
75753	-39.0127	-14.9905	Atlantic Forest	Melastomataceae	Adelobotrys atlantica		Low Risk	Low Risk	Habitat Loss
75756	-39.1261	-15.128	Atlantic Forest	Bromeliaceae	Aechmea nigribracteata		Low Risk	Low Risk	Habitat Loss
75756	-39.1261	-15.128	Atlantic Forest	Bromeliaceae	Canistrum camacaense	EN	Low Risk	Low Risk	Habitat Loss
75756	-39.1261	-15.128	Atlantic Forest	Bromeliaceae	Canistrum montanum	EN	Low Risk	Low Risk	Habitat Loss
75756	-39.1261	-15.128	Atlantic Forest	Ebenaceae	Diospyros amabi		Low Risk	Low Risk	Habitat Loss
75756	-39.1261	-15.128	Atlantic Forest	Poaceae	Eremocaulon asymmetricum		Low Risk	Low Risk	Habitat Loss
75756	-39.1261	-15.128	Atlantic Forest	Poaceae	Ichnanthus robustus		Low Risk	Low Risk	Habitat Loss
75756	-39.1261	-15.128	Atlantic Forest	Calophyllaceae	Kielmeyera ferruginosa		Low Risk	Low Risk	Habitat Loss
75756	-39.1261	-15.128	Atlantic Forest	Myrtaceae	Myrcia cataphyllata		Low Risk	Low Risk	Habitat Loss
75756	-39.1261	-15.128	Atlantic Forest	Myrtaceae	Myrcia marianae		Low Risk	Low Risk	Habitat Loss
75756	-39.1261	-15.128	Atlantic Forest	Myrtaceae	Myrcia monoclada		Low Risk	Low Risk	Habitat Loss
75756	-39.1261	-15.128	Atlantic Forest	Bromeliaceae	Neoregelia kerryi		Low Risk	Low Risk	Habitat Loss
75756	-39.1261	-15.128	Atlantic Forest	Bromeliaceae	Nidularium amorimii		Low Risk	Low Risk	Habitat Loss
75756	-39.1261	-15.128	Atlantic Forest	Oxalidaceae	Oxalis bela-vitoriae	CR	Low Risk	Low Risk	Habitat Loss
75756	-39.1261	-15.128	Atlantic Forest	Solanaceae	Solanum cordioides		Low Risk	Low Risk	Habitat Loss
75762	-39.2427	-15.3925	Atlantic Forest	Malvaceae	Pavonia paucidentata		Low Risk	Low Risk	Low Risk
75763	-39.0813	-15.2843	Atlantic Forest	Poaceae	Anomochloa marantoidea	EN	Low Risk	Low Risk	Low Risk
75763	-39.0813	-15.2843	Atlantic Forest	Chrysobalanaceae	Couepia insignis		Low Risk	Low Risk	Low Risk
75763	-39.0813	-15.2843	Atlantic Forest	Poaceae	Parianella carvalhoi	CR	Low Risk	Low Risk	Low Risk
75763	-39.0813	-15.2843	Atlantic Forest	Leguminosae	Senegalia seigleri		Low Risk	Low Risk	Low Risk
75763	-39.0813	-15.2843	Atlantic Forest	Malpighiaceae	Stigmaphyllon hispidum		Low Risk	Low Risk	Low Risk
75764	-39.2742	-15.139	Atlantic Forest	Bromeliaceae	Aechmea heterosepala		Low Risk	Low Risk	Low Risk
75764	-39.2742	-15.139	Atlantic Forest	Rutaceae	Conchocarpus longipes		Low Risk	Low Risk	Low Risk
75764	-39.2742	-15.139	Atlantic Forest	Commelinaceae	Dichorisandra ordinatiflora		Low Risk	Low Risk	Low Risk
75764	-39.2742	-15.139	Atlantic Forest	Poaceae	Ichnanthus longhi-wagneri		Low Risk	Low Risk	Low Risk
75764	-39.2742	-15.139	Atlantic Forest	Gentianaceae	Macrocarpaea dolichophylla		Low Risk	Low Risk	Low Risk
75764	-39.2742	-15.139	Atlantic Forest	Asteraceae	Mikania amorimii		Low Risk	Low Risk	Low Risk
75764	-39.2742	-15.139	Atlantic Forest	Bromeliaceae	Quesnelia clavata		Low Risk	Low Risk	Low Risk
75764	-39.2742	-15.139	Atlantic Forest	Burseraceae	Trattinnickia lorenziana		Low Risk	Low Risk	Low Risk
75764	-39.2742	-15.139	Atlantic Forest	Bromeliaceae	Vriesea longisepala		Low Risk	Low Risk	Low Risk
75766	-39.2869	-15.2798	Atlantic Forest	Leguminosae	Schnella lilacina		Low Risk	Low Risk	Low Risk
75771	-38.9996	-15.3238	Atlantic Forest	Myrtaceae	Eugenia unana		Low Risk	Low Risk	Low Risk
75781	-39.7371	-15.5346	Atlantic Forest	Bromeliaceae	Bromelia amplifolia		Habitat Loss	Habitat Loss	Habitat Loss
75781	-39.7371	-15.5346	Atlantic Forest	Poaceae	Chusquea clemirae		Habitat Loss	Habitat Loss	Habitat Loss
75781	-39.7371	-15.5346	Atlantic Forest	Bromeliaceae	Cryptanthus colnagoi		Habitat Loss	Habitat Loss	Habitat Loss
75781	-39.7371	-15.5346	Atlantic Forest	Myrtaceae	Myrcia serrana		Habitat Loss	Habitat Loss	Habitat Loss
75781	-39.7371	-15.5346	Atlantic Forest	Bromeliaceae	Neoregelia azevedoi		Habitat Loss	Habitat Loss	Habitat Loss
75781	-39.7371	-15.5346	Atlantic Forest	Melastomataceae	Pleiochiton amorimii		Habitat Loss	Habitat Loss	Habitat Loss
75781	-39.7371	-15.5346	Atlantic Forest	Bromeliaceae	Quesnelia koltesii		Habitat Loss	Habitat Loss	Habitat Loss
75781	-39.7371	-15.5346	Atlantic Forest	Poaceae	Renvoizea restingae		Habitat Loss	Habitat Loss	Habitat Loss
75781	-39.7371	-15.5346	Atlantic Forest	Moraceae	Sorocea longipedicellata		Habitat Loss	Habitat Loss	Habitat Loss
75782	-40.413	-14.9448	Atlantic Forest	Rutaceae	Conchocarpus oppositifolius		Habitat Loss	Habitat Loss	Habitat Loss
75783	-40.7226	-15.3149	Atlantic Forest	Leguminosae	Chamaecrista compitalis		Habitat Loss	Habitat Loss	Habitat Loss
75783	-40.7226	-15.3149	Atlantic Forest	Sapotaceae	Chrysophyllum subspinosum		Habitat Loss	Habitat Loss	Habitat Loss
75783	-40.7226	-15.3149	Atlantic Forest	Euphorbiaceae	Ophthalmoblapton parviflorum		Habitat Loss	Habitat Loss	Habitat Loss
75783	-40.7226	-15.3149	Atlantic Forest	Sapotaceae	Pouteria velutinicarpa		Habitat Loss	Habitat Loss	Habitat Loss
75783	-40.7226	-15.3149	Atlantic Forest	Bromeliaceae	Quesnelia conquistensis		Habitat Loss	Habitat Loss	Habitat Loss
75789	-42.4472	-15.5124	Atlantic Forest	Bromeliaceae	Dyckia montezumensis		Low Risk	Habitat Loss	Habitat Loss
75789	-42.4472	-15.5124	Atlantic Forest	Bromeliaceae	Encholirium reflexum		Low Risk	Habitat Loss	Habitat Loss
75789	-42.4472	-15.5124	Atlantic Forest	Leguminosae	Mimosa rubra		Low Risk	Habitat Loss	Habitat Loss
75789	-42.4472	-15.5124	Atlantic Forest	Leguminosae	Mimosa trinerva		Low Risk	Habitat Loss	Habitat Loss
75789	-42.4472	-15.5124	Atlantic Forest	Amaranthaceae	Pfaffia rupestris		Low Risk	Habitat Loss	Habitat Loss
75811	-39.9831	-16.0217	Atlantic Forest	Bromeliaceae	Aechmea altocaririensis		Habitat Loss	Habitat Loss	Habitat Loss
75811	-39.9831	-16.0217	Atlantic Forest	Bromeliaceae	Aechmea recurvipetala		Habitat Loss	Habitat Loss	Habitat Loss
75811	-39.9831	-16.0217	Atlantic Forest	Alstroemeriaceae	Alstroemeria calliantha		Habitat Loss	Habitat Loss	Habitat Loss
75811	-39.9831	-16.0217	Atlantic Forest	Poaceae	Merostachys espessae		Habitat Loss	Habitat Loss	Habitat Loss
75811	-39.9831	-16.0217	Atlantic Forest	Bromeliaceae	Neoregelia viridovinosa		Habitat Loss	Habitat Loss	Habitat Loss
75811	-39.9831	-16.0217	Atlantic Forest	Passifloraceae	Passiflora boticarioana		Habitat Loss	Habitat Loss	Habitat Loss
75811	-39.9831	-16.0217	Atlantic Forest	Bromeliaceae	Quesnelia tubifolia		Habitat Loss	Habitat Loss	Habitat Loss
75811	-39.9831	-16.0217	Atlantic Forest	Bromeliaceae	Stigmatodon rosulatulus		Habitat Loss	Habitat Loss	Habitat Loss
75811	-39.9831	-16.0217	Atlantic Forest	Arecaceae	Syagrus itapebiensis		Habitat Loss	Habitat Loss	Habitat Loss
75811	-39.9831	-16.0217	Atlantic Forest	Arecaceae	Syagrus santosii		Habitat Loss	Habitat Loss	Habitat Loss
75814	-41.1814	-15.9695	Atlantic Forest	Lauraceae	Aiouea rubrinervia		Habitat Loss	Habitat Loss	Habitat Loss
75814	-41.1814	-15.9695	Atlantic Forest	Bromeliaceae	Alcantarea burle-marxii		Habitat Loss	Habitat Loss	Habitat Loss
75814	-41.1814	-15.9695	Atlantic Forest	Lamiaceae	Cyanocephalus viaticus		Habitat Loss	Habitat Loss	Habitat Loss
75817	-41.4521	-16.5684	Atlantic Forest	Leguminosae	Riedeliella magalhaesii		Habitat Loss	Habitat Loss	Habitat Loss
75817	-41.4521	-16.5684	Atlantic Forest	Verbenaceae	Stachytarpheta alata		Habitat Loss	Habitat Loss	Habitat Loss
75817	-41.4521	-16.5684	Atlantic Forest	Arecaceae	Syagrus kellyana		Habitat Loss	Habitat Loss	Habitat Loss
75818	-41.8874	-16.2861	Atlantic Forest	Cactaceae	Coleocephalocereus purpureus	EN	Climate + Habitat Loss	Climate + Habitat Loss	Climate + Habitat Loss
75826	-42.4873	-17.5103	Cerrado	Lythraceae	Diplusodon capitatus		Climate	Climate + Habitat Loss	Climate + Habitat Loss
75828	-42.7039	-17.8023	Atlantic Forest	Leguminosae	Chamaecrista ixodes		Climate + Habitat Loss	Climate + Habitat Loss	Climate + Habitat Loss
75828	-42.7039	-17.8023	Atlantic Forest	Eriocaulaceae	Comanthera brunnea		Climate + Habitat Loss	Climate + Habitat Loss	Climate + Habitat Loss
75828	-42.7039	-17.8023	Atlantic Forest	Cactaceae	Uebelmannia buiningii	CR	Climate + Habitat Loss	Climate + Habitat Loss	Climate + Habitat Loss
75828	-42.7039	-17.8023	Atlantic Forest	Bromeliaceae	Vriesea serranegrensis		Climate + Habitat Loss	Climate + Habitat Loss	Climate + Habitat Loss
75829	-43.079	-17.7695	Cerrado	Asteraceae	Graphistylis riopretensis		Climate	Climate + Habitat Loss	Climate + Habitat Loss
75829	-43.079	-17.7695	Cerrado	Apocynaceae	Minaria campanuliflora		Climate	Climate + Habitat Loss	Climate + Habitat Loss
75829	-43.079	-17.7695	Cerrado	Myrtaceae	Myrcia venosissima		Climate	Climate + Habitat Loss	Climate + Habitat Loss
75829	-43.079	-17.7695	Cerrado	Eriocaulaceae	Paepalanthus bonsai		Climate	Climate + Habitat Loss	Climate + Habitat Loss
75829	-43.079	-17.7695	Cerrado	Turneraceae	Turnera ignota		Climate	Climate + Habitat Loss	Climate + Habitat Loss
75829	-43.079	-17.7695	Cerrado	Xyridaceae	Xyris coutensis	CR	Climate	Climate + Habitat Loss	Climate + Habitat Loss
75829	-43.079	-17.7695	Cerrado	Xyridaceae	Xyris nigra		Climate	Climate + Habitat Loss	Climate + Habitat Loss
75829	-43.079	-17.7695	Cerrado	Xyridaceae	Xyris pulchella		Climate	Climate + Habitat Loss	Climate + Habitat Loss
75829	-43.079	-17.7695	Cerrado	Xyridaceae	Xyris riopretensis		Climate	Climate + Habitat Loss	Climate + Habitat Loss
75829	-43.079	-17.7695	Cerrado	Xyridaceae	Xyris scoparia		Climate	Climate + Habitat Loss	Climate + Habitat Loss
75829	-43.079	-17.7695	Cerrado	Xyridaceae	Xyris velutina		Climate	Climate + Habitat Loss	Climate + Habitat Loss
75829	-43.079	-17.7695	Cerrado	Leguminosae	Zornia melanocarpa		Climate	Climate + Habitat Loss	Climate + Habitat Loss
75832	-42.2097	-16.7511	Atlantic Forest	Leguminosae	Chamaecrista virginis		Climate	Climate	Climate
75836	-42.1135	-16.5322	Atlantic Forest	Bromeliaceae	Orthophytum elegans		Habitat Loss	Low Risk	Low Risk
75878	-42.5249	-16.7631	Cerrado	Malpighiaceae	Pterandra viridiflora		Low Risk	Habitat Loss	Habitat Loss
75882	-42.8003	-16.4152	Cerrado	Leguminosae	Chamaecrista hatschbachii		Low Risk	Low Risk	Habitat Loss
75882	-42.8003	-16.4152	Cerrado	Lythraceae	Diplusodon aggregatifolius	EN	Low Risk	Low Risk	Habitat Loss
75882	-42.8003	-16.4152	Cerrado	Droseraceae	Drosera graomogolensis	EN	Low Risk	Low Risk	Habitat Loss
75882	-42.8003	-16.4152	Cerrado	Amaranthaceae	Pfaffia argyrea	EN	Low Risk	Low Risk	Habitat Loss
75882	-42.8003	-16.4152	Cerrado	Acanthaceae	Stenandrium hatschbachii	EN	Low Risk	Low Risk	Habitat Loss
75882	-42.8003	-16.4152	Cerrado	Velloziaceae	Vellozia spiralis		Low Risk	Low Risk	Habitat Loss
75882	-42.8003	-16.4152	Cerrado	Bromeliaceae	Vriesea portentosa		Low Risk	Low Risk	Habitat Loss
75882	-42.8003	-16.4152	Cerrado	Xyridaceae	Xyris graomogolensis		Low Risk	Low Risk	Habitat Loss
75883	-42.8444	-16.5758	Cerrado	Asteraceae	Anteremanthus hatschbachii	EN	Low Risk	Low Risk	Low Risk
75883	-42.8444	-16.5758	Cerrado	Cactaceae	Arrojadoa albicoronata		Low Risk	Low Risk	Low Risk
75883	-42.8444	-16.5758	Cerrado	Velloziaceae	Barbacenia riparia	CR	Low Risk	Low Risk	Low Risk
75883	-42.8444	-16.5758	Cerrado	Cactaceae	Brasilicereus markgrafii	EN	Low Risk	Low Risk	Low Risk
75883	-42.8444	-16.5758	Cerrado	Leguminosae	Chamaecrista aristata		Low Risk	Low Risk	Low Risk
75883	-42.8444	-16.5758	Cerrado	Leguminosae	Chamaecrista phyllostachya		Low Risk	Low Risk	Low Risk
75883	-42.8444	-16.5758	Cerrado	Leguminosae	Chamaecrista stillifera	VU	Low Risk	Low Risk	Low Risk
75883	-42.8444	-16.5758	Cerrado	Leguminosae	Chamaecrista strictifolia		Low Risk	Low Risk	Low Risk
75883	-42.8444	-16.5758	Cerrado	Leguminosae	Chamaecrista tephrosiifolia	VU	Low Risk	Low Risk	Low Risk
75883	-42.8444	-16.5758	Cerrado	Leguminosae	Chamaecrista ulmea	CR	Low Risk	Low Risk	Low Risk
75883	-42.8444	-16.5758	Cerrado	Lythraceae	Cuphea teleandra	CR	Low Risk	Low Risk	Low Risk
75883	-42.8444	-16.5758	Cerrado	Cactaceae	Discocactus horstii	CR	Low Risk	Low Risk	Low Risk
75883	-42.8444	-16.5758	Cerrado	Cactaceae	Discocactus pseudoinsignis	CR	Low Risk	Low Risk	Low Risk
75883	-42.8444	-16.5758	Cerrado	Bromeliaceae	Encholirium irwinii	CR	Low Risk	Low Risk	Low Risk
75883	-42.8444	-16.5758	Cerrado	Myrtaceae	Eugenia blanda	EN	Low Risk	Low Risk	Low Risk
75883	-42.8444	-16.5758	Cerrado	Leguminosae	Harpalyce parvifolia	EN	Low Risk	Low Risk	Low Risk
75883	-42.8444	-16.5758	Cerrado	Melastomataceae	Lavoisiera mellobarretoi		Low Risk	Low Risk	Low Risk
75883	-42.8444	-16.5758	Cerrado	Melastomataceae	Marcetia hatschbachii	EN	Low Risk	Low Risk	Low Risk
75883	-42.8444	-16.5758	Cerrado	Cactaceae	Micranthocereus auriazureus	EN	Low Risk	Low Risk	Low Risk
75883	-42.8444	-16.5758	Cerrado	Bromeliaceae	Orthophytum graomogolense		Low Risk	Low Risk	Low Risk
75883	-42.8444	-16.5758	Cerrado	Bromeliaceae	Orthophytum piranianum		Low Risk	Low Risk	Low Risk
75883	-42.8444	-16.5758	Cerrado	Eriocaulaceae	Paepalanthus grao-mogolensis		Low Risk	Low Risk	Low Risk
75883	-42.8444	-16.5758	Cerrado	Asteraceae	Senecio gertii	EN	Low Risk	Low Risk	Low Risk
75883	-42.8444	-16.5758	Cerrado	Malvaceae	Sida oblonga		Low Risk	Low Risk	Low Risk
75883	-42.8444	-16.5758	Cerrado	Bromeliaceae	Sincoraea humilis	CR	Low Risk	Low Risk	Low Risk
75883	-42.8444	-16.5758	Cerrado	Acanthaceae	Stenandrium stenophyllum	EN	Low Risk	Low Risk	Low Risk
75883	-42.8444	-16.5758	Cerrado	Melastomataceae	Trembleya hatschbachii	EN	Low Risk	Low Risk	Low Risk
75883	-42.8444	-16.5758	Cerrado	Velloziaceae	Vellozia bradei		Low Risk	Low Risk	Low Risk
75883	-42.8444	-16.5758	Cerrado	Velloziaceae	Vellozia graomogolensis		Low Risk	Low Risk	Low Risk
75883	-42.8444	-16.5758	Cerrado	Velloziaceae	Vellozia prolifera		Low Risk	Low Risk	Low Risk
75885	-43.0589	-16.6774	Cerrado	Malvaceae	Pavonia botumirima		Low Risk	Habitat Loss	Habitat Loss
75885	-43.0589	-16.6774	Cerrado	Araliaceae	Schefflera botumirimensis		Low Risk	Habitat Loss	Habitat Loss
75885	-43.0589	-16.6774	Cerrado	Velloziaceae	Vellozia armata	EN	Low Risk	Habitat Loss	Habitat Loss
75886	-43.2052	-16.9329	Cerrado	Apocynaceae	Ditassa auriflora	CR	Low Risk	Habitat Loss	Habitat Loss
75886	-43.2052	-16.9329	Cerrado	Lentibulariaceae	Genlisea flexuosa		Low Risk	Habitat Loss	Habitat Loss
75886	-43.2052	-16.9329	Cerrado	Lentibulariaceae	Genlisea metallica		Low Risk	Habitat Loss	Habitat Loss
75886	-43.2052	-16.9329	Cerrado	Eriocaulaceae	Paepalanthus linearis		Low Risk	Habitat Loss	Habitat Loss
75889	-43.3694	-16.7898	Cerrado	Lamiaceae	Hyptidendron albidum		Low Risk	Habitat Loss	Habitat Loss
75891	-42.9695	-17.0645	Cerrado	Sapindaceae	Cardiospermum cristobaliae		Climate	Climate + Habitat Loss	Climate + Habitat Loss
75891	-42.9695	-17.0645	Cerrado	Myrtaceae	Myrcia sessilissima		Climate	Climate + Habitat Loss	Climate + Habitat Loss
75891	-42.9695	-17.0645	Cerrado	Eriocaulaceae	Paepalanthus multistellaris		Climate	Climate + Habitat Loss	Climate + Habitat Loss
75891	-42.9695	-17.0645	Cerrado	Malvaceae	Pavonia cristaliana		Climate	Climate + Habitat Loss	Climate + Habitat Loss
75891	-42.9695	-17.0645	Cerrado	Plantaginaceae	Philcoxia rhizomatosa		Climate	Climate + Habitat Loss	Climate + Habitat Loss
75891	-42.9695	-17.0645	Cerrado	Malvaceae	Sida carrascoana		Climate	Climate + Habitat Loss	Climate + Habitat Loss
75894	-43.5932	-17.25	Cerrado	Melastomataceae	Trembleya botaensis		Climate + Habitat Loss	Climate + Habitat Loss	Climate + Habitat Loss
75894	-43.5932	-17.25	Cerrado	Melastomataceae	Trembleya thomazii		Climate + Habitat Loss	Climate + Habitat Loss	Climate + Habitat Loss
75897	-43.5909	-17.7518	Cerrado	Turneraceae	Turnera diamantinae		Climate	Climate	Climate + Habitat Loss
75898	-43.6859	-17.973	Cerrado	Malpighiaceae	Peixotoa irwinii		Climate	Climate	Climate
75898	-43.6859	-17.973	Cerrado	Ochnaceae	Sauvagesia setulosa		Climate	Climate	Climate
75899	-43.5179	-18.2628	Cerrado	Eriocaulaceae	Actinocephalus compactus		Climate	Climate	Climate
75899	-43.5179	-18.2628	Cerrado	Eriocaulaceae	Actinocephalus coutoensis		Climate	Climate	Climate
75899	-43.5179	-18.2628	Cerrado	Eriocaulaceae	Actinocephalus fimbriatus		Climate	Climate	Climate
75899	-43.5179	-18.2628	Cerrado	Eriocaulaceae	Actinocephalus nodifer		Climate	Climate	Climate
75899	-43.5179	-18.2628	Cerrado	Velloziaceae	Barbacenia exscapa	CR	Climate	Climate	Climate
75899	-43.5179	-18.2628	Cerrado	Velloziaceae	Barbacenia spiralis	EN	Climate	Climate	Climate
75899	-43.5179	-18.2628	Cerrado	Solanaceae	Brunfelsia rupestris		Climate	Climate	Climate
75899	-43.5179	-18.2628	Cerrado	Leguminosae	Calliandra concinna		Climate	Climate	Climate
75899	-43.5179	-18.2628	Cerrado	Leguminosae	Calliandra santosiana		Climate	Climate	Climate
75899	-43.5179	-18.2628	Cerrado	Leguminosae	Chamaecrista adamantina		Climate	Climate	Climate
75899	-43.5179	-18.2628	Cerrado	Leguminosae	Chamaecrista catapodia		Climate	Climate	Climate
75899	-43.5179	-18.2628	Cerrado	Leguminosae	Chamaecrista centiflora		Climate	Climate	Climate
75899	-43.5179	-18.2628	Cerrado	Leguminosae	Chamaecrista gumminans		Climate	Climate	Climate
75899	-43.5179	-18.2628	Cerrado	Leguminosae	Chamaecrista petiolata		Climate	Climate	Climate
75899	-43.5179	-18.2628	Cerrado	Lamiaceae	Cyanocephalus coriaceus		Climate	Climate	Climate
75899	-43.5179	-18.2628	Cerrado	Poaceae	Digitaria pampinosa		Climate	Climate	Climate
75899	-43.5179	-18.2628	Cerrado	Bromeliaceae	Dyckia brachyphylla		Climate	Climate	Climate
75899	-43.5179	-18.2628	Cerrado	Bromeliaceae	Dyckia sulcata		Climate	Climate	Climate
75899	-43.5179	-18.2628	Cerrado	Bromeliaceae	Encholirium biflorum	CR	Climate	Climate	Climate
75899	-43.5179	-18.2628	Cerrado	Bromeliaceae	Encholirium diamantinum		Climate	Climate	Climate
75899	-43.5179	-18.2628	Cerrado	Bromeliaceae	Encholirium pedicellatum	CR	Climate	Climate	Climate
75899	-43.5179	-18.2628	Cerrado	Lamiaceae	Eriope filifolia		Climate	Climate	Climate
75899	-43.5179	-18.2628	Cerrado	Melastomataceae	Fritzschia edmundoi		Climate	Climate	Climate
75899	-43.5179	-18.2628	Cerrado	Amaranthaceae	Gomphrena marginata		Climate	Climate	Climate
75899	-43.5179	-18.2628	Cerrado	Melastomataceae	Lavoisiera minima		Climate	Climate	Climate
75899	-43.5179	-18.2628	Cerrado	Melastomataceae	Lavoisiera rigida		Climate	Climate	Climate
75899	-43.5179	-18.2628	Cerrado	Melastomataceae	Lavoisiera vestita		Climate	Climate	Climate
75899	-43.5179	-18.2628	Cerrado	Eriocaulaceae	Leiothrix luxurians		Climate	Climate	Climate
75899	-43.5179	-18.2628	Cerrado	Eriocaulaceae	Leiothrix rupestris		Climate	Climate	Climate
75899	-43.5179	-18.2628	Cerrado	Leguminosae	Luxemburgia speciosa		Climate	Climate	Climate
75899	-43.5179	-18.2628	Cerrado	Asteraceae	Lychnophora souzae	CR	Climate	Climate	Climate
75899	-43.5179	-18.2628	Cerrado	Asteraceae	Lychnophoriopsis hatschbachii	EN	Climate	Climate	Climate
75899	-43.5179	-18.2628	Cerrado	Melastomataceae	Microlicia cogniauxiana		Climate	Climate	Climate
75899	-43.5179	-18.2628	Cerrado	Melastomataceae	Microlicia petiolulata		Climate	Climate	Climate
75899	-43.5179	-18.2628	Cerrado	Melastomataceae	Microlicia pusilla		Climate	Climate	Climate
75899	-43.5179	-18.2628	Cerrado	Leguminosae	Mimosa mitzi		Climate	Climate	Climate
75899	-43.5179	-18.2628	Cerrado	Apocynaceae	Minaria bifurcata	CR	Climate	Climate	Climate
75899	-43.5179	-18.2628	Cerrado	Apocynaceae	Minaria grazielae	EN	Climate	Climate	Climate
75899	-43.5179	-18.2628	Cerrado	Asteraceae	Minasia lewinsohnii		Climate	Climate	Climate
75899	-43.5179	-18.2628	Cerrado	Oxalidaceae	Oxalis diamantinae	CR	Climate	Climate	Climate
75899	-43.5179	-18.2628	Cerrado	Eriocaulaceae	Paepalanthus albidus		Climate	Climate	Climate
75899	-43.5179	-18.2628	Cerrado	Eriocaulaceae	Paepalanthus rupestris		Climate	Climate	Climate
75899	-43.5179	-18.2628	Cerrado	Malpighiaceae	Peixotoa andersonii	CR	Climate	Climate	Climate
75899	-43.5179	-18.2628	Cerrado	Araceae	Philodendron biribiriense		Climate	Climate	Climate
75899	-43.5179	-18.2628	Cerrado	Asteraceae	Piptolepis campestris		Climate	Climate	Climate
75899	-43.5179	-18.2628	Cerrado	Asteraceae	Piptolepis monticola		Climate	Climate	Climate
75899	-43.5179	-18.2628	Cerrado	Polygalaceae	Polygala pseudoerica		Climate	Climate	Climate
75899	-43.5179	-18.2628	Cerrado	Vochysiaceae	Qualea elegans		Climate	Climate	Climate
75899	-43.5179	-18.2628	Cerrado	Bromeliaceae	Tillandsia minasgeraisensis		Climate	Climate	Climate
75899	-43.5179	-18.2628	Cerrado	Turneraceae	Turnera princeps		Climate	Climate	Climate
75899	-43.5179	-18.2628	Cerrado	Velloziaceae	Vellozia hatschbachii	EN	Climate	Climate	Climate
75899	-43.5179	-18.2628	Cerrado	Velloziaceae	Vellozia streptophylla	EN	Climate	Climate	Climate
75899	-43.5179	-18.2628	Cerrado	Velloziaceae	Vellozia torquata		Climate	Climate	Climate
75899	-43.5179	-18.2628	Cerrado	Asteraceae	Vernonia scaposa		Climate	Climate	Climate
75899	-43.5179	-18.2628	Cerrado	Vochysiaceae	Vochysia rotundifolia		Climate	Climate	Climate
75899	-43.5179	-18.2628	Cerrado	Asteraceae	Wunderlichia senae	EN	Climate	Climate	Climate
75899	-43.5179	-18.2628	Cerrado	Xyridaceae	Xyris obcordata		Climate	Climate	Climate
75913	-39.1229	-16.3491	Atlantic Forest	Acanthaceae	Aphelandra bahiensis		Habitat Loss	Habitat Loss	Habitat Loss
75914	-39.9132	-16.5024	Atlantic Forest	Bromeliaceae	Cryptanthus ilhanus		Habitat Loss	Habitat Loss	Habitat Loss
75914	-39.9132	-16.5024	Atlantic Forest	Poaceae	Merostachys argentea		Habitat Loss	Habitat Loss	Habitat Loss
75914	-39.9132	-16.5024	Atlantic Forest	Poaceae	Olyra latispicula	CR	Habitat Loss	Habitat Loss	Habitat Loss
75914	-39.9132	-16.5024	Atlantic Forest	Bromeliaceae	Orthophytum guaratingense		Habitat Loss	Habitat Loss	Habitat Loss
75915	-39.2199	-16.5164	Atlantic Forest	Leguminosae	Senegalia amorimii		Low Risk	Habitat Loss	Habitat Loss
75915	-39.2199	-16.5164	Atlantic Forest	Marantaceae	Stromanthe bahiensis		Low Risk	Habitat Loss	Habitat Loss
75916	-39.6096	-16.5927	Atlantic Forest	Commelinaceae	Dichorisandra subtilis		Habitat Loss	Habitat Loss	Habitat Loss
75919	-39.299	-17.0342	Atlantic Forest	Bromeliaceae	Alcantarea pataxoana		Habitat Loss	Habitat Loss	Habitat Loss
75926	-39.551	-16.9333	Atlantic Forest	Malpighiaceae	Amorimia andersonii		Habitat Loss	Habitat Loss	Habitat Loss
75926	-39.551	-16.9333	Atlantic Forest	Commelinaceae	Dichorisandra marantoides		Habitat Loss	Habitat Loss	Habitat Loss
75926	-39.551	-16.9333	Atlantic Forest	Myrtaceae	Eugenia rara		Habitat Loss	Habitat Loss	Habitat Loss
75926	-39.551	-16.9333	Atlantic Forest	Bromeliaceae	Hohenbergia itamarajuensis		Habitat Loss	Habitat Loss	Habitat Loss
75927	-39.8109	-16.8666	Atlantic Forest	Bromeliaceae	Aechmea guaratingensis		Habitat Loss	Habitat Loss	Habitat Loss
75927	-39.8109	-16.8666	Atlantic Forest	Apocynaceae	Marsdenia carvalhoi		Habitat Loss	Habitat Loss	Habitat Loss
75927	-39.8109	-16.8666	Atlantic Forest	Melastomataceae	Ossaea loligomorpha		Habitat Loss	Habitat Loss	Habitat Loss
75943	-39.8546	-17.4141	Atlantic Forest	Annonaceae	Guettarda paludosa		Habitat Loss	Habitat Loss	Habitat Loss
75943	-39.8546	-17.4141	Atlantic Forest	Leguminosae	Ormosia limae		Habitat Loss	Habitat Loss	Habitat Loss
75952	-39.8464	-17.6618	Atlantic Forest	Erythroxylaceae	Erythroxylum santosii		Habitat Loss	Habitat Loss	Habitat Loss
75966	-41.3598	-17.8259	Atlantic Forest	Araceae	Anthurium mucuri		Habitat Loss	Habitat Loss	Habitat Loss
75966	-41.3598	-17.8259	Atlantic Forest	Poaceae	Axonopus graniticola		Habitat Loss	Habitat Loss	Habitat Loss
75966	-41.3598	-17.8259	Atlantic Forest	Apocynaceae	Marsdenia otoniensis	CR	Habitat Loss	Habitat Loss	Habitat Loss
75966	-41.3598	-17.8259	Atlantic Forest	Bromeliaceae	Orthophytum teofilo-otonense		Habitat Loss	Habitat Loss	Habitat Loss
75968	-41.4132	-17.263	Atlantic Forest	Bromeliaceae	Alcantarea lanceopetala		Habitat Loss	Habitat Loss	Habitat Loss
75978	-40.1924	-18.235	Atlantic Forest	Bromeliaceae	Cryptanthus viridipetalus		Habitat Loss	Habitat Loss	Habitat Loss
75978	-40.1924	-18.235	Atlantic Forest	Myrtaceae	Eugenia kuekii		Habitat Loss	Habitat Loss	Habitat Loss
75978	-40.1924	-18.235	Atlantic Forest	Bromeliaceae	Hohenbergia mutabilis		Habitat Loss	Habitat Loss	Habitat Loss
75981	-39.9417	-18.6909	Atlantic Forest	Myrtaceae	Eugenia itaunensis		Habitat Loss	Habitat Loss	Habitat Loss
75982	-40.9528	-18.6751	Atlantic Forest	Bignoniaceae	Adenocalymma apetiolatum		Habitat Loss	Habitat Loss	Habitat Loss
75982	-40.9528	-18.6751	Atlantic Forest	Bignoniaceae	Adenocalymma lineare		Habitat Loss	Habitat Loss	Habitat Loss
75982	-40.9528	-18.6751	Atlantic Forest	Bromeliaceae	Aechmea aguadocensis		Habitat Loss	Habitat Loss	Habitat Loss
75982	-40.9528	-18.6751	Atlantic Forest	Bromeliaceae	Alcantarea nigripetala		Habitat Loss	Habitat Loss	Habitat Loss
75982	-40.9528	-18.6751	Atlantic Forest	Bromeliaceae	Alcantarea vasconcelosiana		Habitat Loss	Habitat Loss	Habitat Loss
75982	-40.9528	-18.6751	Atlantic Forest	Bromeliaceae	Cryptanthus venecianus		Habitat Loss	Habitat Loss	Habitat Loss
75982	-40.9528	-18.6751	Atlantic Forest	Myrtaceae	Eugenia sobraliana		Habitat Loss	Habitat Loss	Habitat Loss
75982	-40.9528	-18.6751	Atlantic Forest	Malpighiaceae	Heteropterys serrata		Habitat Loss	Habitat Loss	Habitat Loss
75982	-40.9528	-18.6751	Atlantic Forest	Calophyllaceae	Kielmeyera rupestris	CR	Habitat Loss	Habitat Loss	Habitat Loss
75982	-40.9528	-18.6751	Atlantic Forest	Bromeliaceae	Pitcairnia glauca		Habitat Loss	Habitat Loss	Habitat Loss
75982	-40.9528	-18.6751	Atlantic Forest	Melastomataceae	Pleroma costatocalyx		Habitat Loss	Habitat Loss	Habitat Loss
75982	-40.9528	-18.6751	Atlantic Forest	Bromeliaceae	Stigmatodon bifidus		Habitat Loss	Habitat Loss	Habitat Loss
75982	-40.9528	-18.6751	Atlantic Forest	Bromeliaceae	Stigmatodon magnibracteatus		Habitat Loss	Habitat Loss	Habitat Loss
75985	-40.7871	-18.2361	Atlantic Forest	Araceae	Philodendron ricardoi		Habitat Loss	Habitat Loss	Habitat Loss
75986	-41.2061	-18.0499	Atlantic Forest	Bromeliaceae	Alcantarea distractila		Habitat Loss	Habitat Loss	Habitat Loss
75992	-40.0589	-19.0711	Atlantic Forest	Lauraceae	Aiouea baitelloanum		Low Risk	Habitat Loss	Habitat Loss
75992	-40.0589	-19.0711	Atlantic Forest	Acanthaceae	Aphelandra espirito-santensis	EN	Low Risk	Habitat Loss	Habitat Loss
75992	-40.0589	-19.0711	Atlantic Forest	Aristolochiaceae	Aristolochia subglobosa		Low Risk	Habitat Loss	Habitat Loss
75992	-40.0589	-19.0711	Atlantic Forest	Sapotaceae	Chrysophyllum pubipetalum		Low Risk	Habitat Loss	Habitat Loss
75992	-40.0589	-19.0711	Atlantic Forest	Chrysobalanaceae	Couepia carautae	EN	Low Risk	Habitat Loss	Habitat Loss
75992	-40.0589	-19.0711	Atlantic Forest	Leguminosae	Dinizia jueirana-facao		Low Risk	Habitat Loss	Habitat Loss
75992	-40.0589	-19.0711	Atlantic Forest	Vochysiaceae	Erisma arietinum	EN	Low Risk	Habitat Loss	Habitat Loss
75992	-40.0589	-19.0711	Atlantic Forest	Vochysiaceae	Erisma silvae		Low Risk	Habitat Loss	Habitat Loss
75992	-40.0589	-19.0711	Atlantic Forest	Chrysobalanaceae	Licania arianeae	EN	Low Risk	Habitat Loss	Habitat Loss
75992	-40.0589	-19.0711	Atlantic Forest	Celastraceae	Salacia krigsneri		Low Risk	Habitat Loss	Habitat Loss
75992	-40.0589	-19.0711	Atlantic Forest	Cyperaceae	Scleria rubrostriata		Low Risk	Habitat Loss	Habitat Loss
75992	-40.0589	-19.0711	Atlantic Forest	Rubiaceae	Simira eliezeriana		Low Risk	Habitat Loss	Habitat Loss
75992	-40.0589	-19.0711	Atlantic Forest	Rubiaceae	Simira robusta		Low Risk	Habitat Loss	Habitat Loss
76121	-40.2037	-19.2124	Atlantic Forest	Araceae	Anthurium queirozianum		Habitat Loss	Habitat Loss	Habitat Loss
76121	-40.2037	-19.2124	Atlantic Forest	Araceae	Anthurium ribeiroi		Habitat Loss	Habitat Loss	Habitat Loss
76121	-40.2037	-19.2124	Atlantic Forest	Araceae	Anthurium riodocense		Habitat Loss	Habitat Loss	Habitat Loss
76121	-40.2037	-19.2124	Atlantic Forest	Araceae	Anthurium siqueirae		Habitat Loss	Habitat Loss	Habitat Loss
76121	-40.2037	-19.2124	Atlantic Forest	Araceae	Anthurium zeneidae		Habitat Loss	Habitat Loss	Habitat Loss
76121	-40.2037	-19.2124	Atlantic Forest	Poaceae	Atractantha shepherdiana		Habitat Loss	Habitat Loss	Habitat Loss
76121	-40.2037	-19.2124	Atlantic Forest	Rutaceae	Conchocarpus marginatus	CR	Habitat Loss	Habitat Loss	Habitat Loss
76121	-40.2037	-19.2124	Atlantic Forest	Lecythidaceae	Couratari asterotricha	EN	Habitat Loss	Habitat Loss	Habitat Loss
76121	-40.2037	-19.2124	Atlantic Forest	Moraceae	Dorstenia gracilis		Habitat Loss	Habitat Loss	Habitat Loss
76121	-40.2037	-19.2124	Atlantic Forest	Myrtaceae	Eugenia capixaba		Habitat Loss	Habitat Loss	Habitat Loss
76121	-40.2037	-19.2124	Atlantic Forest	Myrtaceae	Eugenia cataphyllea		Habitat Loss	Habitat Loss	Habitat Loss
76121	-40.2037	-19.2124	Atlantic Forest	Chrysobalanaceae	Exellodendron gracile	EN	Habitat Loss	Habitat Loss	Habitat Loss
76121	-40.2037	-19.2124	Atlantic Forest	Chrysobalanaceae	Hirtella parviunguis	CR	Habitat Loss	Habitat Loss	Habitat Loss
76121	-40.2037	-19.2124	Atlantic Forest	Marantaceae	Monotagma grallatum		Habitat Loss	Habitat Loss	Habitat Loss
76121	-40.2037	-19.2124	Atlantic Forest	Myrtaceae	Myrcia gilsoniana	CR	Habitat Loss	Habitat Loss	Habitat Loss
76121	-40.2037	-19.2124	Atlantic Forest	Oxalidaceae	Oxalis doceana	CR	Habitat Loss	Habitat Loss	Habitat Loss
76121	-40.2037	-19.2124	Atlantic Forest	Annonaceae	Oxandra unibracteata		Habitat Loss	Habitat Loss	Habitat Loss
76121	-40.2037	-19.2124	Atlantic Forest	Araceae	Philodendron follii		Habitat Loss	Habitat Loss	Habitat Loss
76121	-40.2037	-19.2124	Atlantic Forest	Rutaceae	Spiranthera atlantica		Habitat Loss	Habitat Loss	Habitat Loss
76121	-40.2037	-19.2124	Atlantic Forest	Bignoniaceae	Tynanthus espiritosantensis		Habitat Loss	Habitat Loss	Habitat Loss
76124	-40.5059	-19.1996	Atlantic Forest	Myrtaceae	Plinia longa		Habitat Loss	Habitat Loss	Habitat Loss
76125	-40.5715	-19.0456	Atlantic Forest	Bromeliaceae	Alcantarea longibracteata		Habitat Loss	Habitat Loss	Habitat Loss
76125	-40.5715	-19.0456	Atlantic Forest	Bromeliaceae	Alcantarea simplicisticha		Habitat Loss	Habitat Loss	Habitat Loss
76125	-40.5715	-19.0456	Atlantic Forest	Begoniaceae	Begonia aguiabrancensis		Habitat Loss	Habitat Loss	Habitat Loss
76125	-40.5715	-19.0456	Atlantic Forest	Begoniaceae	Begonia wasshauseniana		Habitat Loss	Habitat Loss	Habitat Loss
76125	-40.5715	-19.0456	Atlantic Forest	Asteraceae	Senecio espiritosantensis		Habitat Loss	Habitat Loss	Habitat Loss
76126	-40.785	-18.8963	Atlantic Forest	Myrtaceae	Campomanesia sepalifolia		Habitat Loss	Habitat Loss	Habitat Loss
76126	-40.785	-18.8963	Atlantic Forest	Acanthaceae	Herpetacanthus longipetiolatus		Habitat Loss	Habitat Loss	Habitat Loss
76126	-40.785	-18.8963	Atlantic Forest	Leguminosae	Senegalia grazielae		Habitat Loss	Habitat Loss	Habitat Loss
76132	-40.313	-19.2988	Atlantic Forest	Melastomataceae	Mouriri morleyii		Habitat Loss	Habitat Loss	Habitat Loss
76134	-40.2749	-19.371	Atlantic Forest	Rutaceae	Conchocarpus bellus	CR	Habitat Loss	Habitat Loss	Habitat Loss
76134	-40.2749	-19.371	Atlantic Forest	Rutaceae	Conchocarpus cauliflorus	CR	Habitat Loss	Habitat Loss	Habitat Loss
76136	-40.4117	-19.4284	Atlantic Forest	Bignoniaceae	Handroanthus arianeae	EN	Habitat Loss	Habitat Loss	Habitat Loss
76136	-40.4117	-19.4284	Atlantic Forest	Bignoniaceae	Handroanthus cristatus		Habitat Loss	Habitat Loss	Habitat Loss
76136	-40.4117	-19.4284	Atlantic Forest	Poaceae	Raddia lancifolia		Habitat Loss	Habitat Loss	Habitat Loss
76136	-40.4117	-19.4284	Atlantic Forest	Bignoniaceae	Tabebuia reticulata		Habitat Loss	Habitat Loss	Habitat Loss
76139	-40.5248	-19.5053	Atlantic Forest	Malvaceae	Eriotheca saxicola		Habitat Loss	Habitat Loss	Habitat Loss
76141	-40.6169	-19.4798	Atlantic Forest	Calophyllaceae	Kielmeyera rufotomentosa	CR	Habitat Loss	Habitat Loss	Habitat Loss
76143	-40.6804	-19.4	Atlantic Forest	Turneraceae	Turnera sancta		Habitat Loss	Habitat Loss	Habitat Loss
76146	-40.8485	-19.2253	Atlantic Forest	Convolvulaceae	Ipomoea scopulina		Habitat Loss	Habitat Loss	Habitat Loss
76146	-40.8485	-19.2253	Atlantic Forest	Melastomataceae	Pleroma marinanum		Habitat Loss	Habitat Loss	Habitat Loss
76147	-40.7378	-19.1507	Atlantic Forest	Asteraceae	Senecio hortensiae		Habitat Loss	Habitat Loss	Habitat Loss
76148	-40.8096	-19.1093	Atlantic Forest	Bromeliaceae	Orthophytum zanonii	CR	Habitat Loss	Habitat Loss	Habitat Loss
76162	-40.6025	-19.7012	Atlantic Forest	Bromeliaceae	Cryptanthus giganteus		Habitat Loss	Habitat Loss	Habitat Loss
76164	-40.7406	-19.7179	Atlantic Forest	Bromeliaceae	Dyckia espiritosantensis		Habitat Loss	Habitat Loss	Habitat Loss
76165	-40.6596	-19.7129	Atlantic Forest	Leguminosae	Luxemburgia mysteriosa		Habitat Loss	Habitat Loss	Habitat Loss
76165	-40.6596	-19.7129	Atlantic Forest	Melastomataceae	Merianthera verrucosa		Habitat Loss	Habitat Loss	Habitat Loss
76167	-40.6758	-19.792	Atlantic Forest	Bromeliaceae	Cryptanthus capitellatus		Habitat Loss	Habitat Loss	Habitat Loss
76167	-40.6758	-19.792	Atlantic Forest	Apocynaceae	Matelea demuneri		Habitat Loss	Habitat Loss	Habitat Loss
76168	-40.6223	-19.8706	Atlantic Forest	Myrtaceae	Myrcia teresensis		Habitat Loss	Habitat Loss	Habitat Loss
76169	-40.7361	-19.8975	Atlantic Forest	Rutaceae	Conchocarpus minutiflorus		Habitat Loss	Habitat Loss	Habitat Loss
76169	-40.7361	-19.8975	Atlantic Forest	Bromeliaceae	Orthophytum pseudostoloniferum		Habitat Loss	Habitat Loss	Habitat Loss
76169	-40.7361	-19.8975	Atlantic Forest	Gentianaceae	Prepusa dibotrya		Habitat Loss	Habitat Loss	Habitat Loss
76169	-40.7361	-19.8975	Atlantic Forest	Cyperaceae	Scleria chasmema		Habitat Loss	Habitat Loss	Habitat Loss
76172	-40.8765	-19.8301	Atlantic Forest	Moraceae	Dorstenia conceptionis	EN	Habitat Loss	Habitat Loss	Habitat Loss
76172	-40.8765	-19.8301	Atlantic Forest	Thismiaceae	Thismia espirito-santensis		Habitat Loss	Habitat Loss	Habitat Loss
76174	-40.7831	-19.414	Atlantic Forest	Bromeliaceae	Alcantarea trepida		Habitat Loss	Habitat Loss	Habitat Loss
76174	-40.7831	-19.414	Atlantic Forest	Calophyllaceae	Kielmeyera sigillata	CR	Habitat Loss	Habitat Loss	Habitat Loss
76177	-40.8513	-19.5103	Atlantic Forest	Bromeliaceae	Stigmatodon euclidianus		Habitat Loss	Habitat Loss	Habitat Loss
76185	-41.0584	-19.9598	Atlantic Forest	Bromeliaceae	Pitcairnia diversifolia		Habitat Loss	Habitat Loss	Habitat Loss
76232	-41.3664	-19.3597	Atlantic Forest	Bromeliaceae	Orthophytum santaritense		Habitat Loss	Habitat Loss	Habitat Loss
76249	-41.7726	-20.2644	Atlantic Forest	Begoniaceae	Begonia caparaoensis		Habitat Loss	Habitat Loss	Habitat Loss
76249	-41.7726	-20.2644	Atlantic Forest	Lentibulariaceae	Genlisea lobata	EN	Habitat Loss	Habitat Loss	Habitat Loss
76249	-41.7726	-20.2644	Atlantic Forest	Iridaceae	Trimezia campanula		Habitat Loss	Habitat Loss	Habitat Loss
76252	-41.6162	-19.3389	Atlantic Forest	Asteraceae	Eremanthus ovatifolius		Habitat Loss	Habitat Loss	Habitat Loss
76351	-41.3647	-19.2026	Atlantic Forest	Asteraceae	Chresta filicifolia		Habitat Loss	Habitat Loss	Habitat Loss
76353	-41.4417	-19.172	Atlantic Forest	Droseraceae	Drosera magnifica		Habitat Loss	Habitat Loss	Habitat Loss
76363	-41.6689	-19.2493	Atlantic Forest	Bromeliaceae	Alcantarea nana		Habitat Loss	Habitat Loss	Habitat Loss
76363	-41.6689	-19.2493	Atlantic Forest	Bromeliaceae	Orthophytum vasconcelosianum		Habitat Loss	Habitat Loss	Habitat Loss
76363	-41.6689	-19.2493	Atlantic Forest	Bromeliaceae	Vriesea sanctaparecidae		Habitat Loss	Habitat Loss	Habitat Loss
76365	-41.8512	-19.3281	Atlantic Forest	Bromeliaceae	Aechmea timida		Habitat Loss	Habitat Loss	Habitat Loss
76369	-42.118	-19.6275	Atlantic Forest	Leguminosae	Canavalia reflexiflora		Habitat Loss	Habitat Loss	Habitat Loss
76488	-43.0468	-18.113	Atlantic Forest	Eriocaulaceae	Paepalanthus argyrotrychus		Climate + Habitat Loss	Climate + Habitat Loss	Climate + Habitat Loss
76488	-43.0468	-18.113	Atlantic Forest	Eriocaulaceae	Paepalanthus farinaceus		Climate + Habitat Loss	Climate + Habitat Loss	Climate + Habitat Loss
76488	-43.0468	-18.113	Atlantic Forest	Eriocaulaceae	Paepalanthus velutiphyllus		Climate + Habitat Loss	Climate + Habitat Loss	Climate + Habitat Loss
76489	-43.1067	-18.1453	Atlantic Forest	Lythraceae	Cuphea adenophylla	CR	Climate + Habitat Loss	Climate + Habitat Loss	Climate + Habitat Loss
76494	-43.0686	-18.2794	Atlantic Forest	Eriocaulaceae	Comanthera brasiliana	CR	Habitat Loss	Habitat Loss	Habitat Loss
76494	-43.0686	-18.2794	Atlantic Forest	Eriocaulaceae	Comanthera magnifica		Habitat Loss	Habitat Loss	Habitat Loss
76494	-43.0686	-18.2794	Atlantic Forest	Eriocaulaceae	Comanthera suberosa		Habitat Loss	Habitat Loss	Habitat Loss
76616	-42.6952	-19.225	Atlantic Forest	Leguminosae	Zollernia cowanii		Habitat Loss	Habitat Loss	Habitat Loss
76626	-43.3267	-18.607	Atlantic Forest	Eriocaulaceae	Actinocephalus callophyllus		Habitat Loss	Habitat Loss	Habitat Loss
76626	-43.3267	-18.607	Atlantic Forest	Eriocaulaceae	Actinocephalus glabrescens		Habitat Loss	Habitat Loss	Habitat Loss
76626	-43.3267	-18.607	Atlantic Forest	Eriocaulaceae	Actinocephalus koernickeanus		Habitat Loss	Habitat Loss	Habitat Loss
76626	-43.3267	-18.607	Atlantic Forest	Eriocaulaceae	Actinocephalus verae		Habitat Loss	Habitat Loss	Habitat Loss
76626	-43.3267	-18.607	Atlantic Forest	Lythraceae	Diplusodon saxatilis		Habitat Loss	Habitat Loss	Habitat Loss
76626	-43.3267	-18.607	Atlantic Forest	Lauraceae	Nectandra venulosa		Habitat Loss	Habitat Loss	Habitat Loss
76626	-43.3267	-18.607	Atlantic Forest	Velloziaceae	Vellozia costata		Habitat Loss	Habitat Loss	Habitat Loss
76628	-43.2952	-18.4822	Atlantic Forest	Orobanchaceae	Agalinis itambensis	EN	Habitat Loss	Habitat Loss	Habitat Loss
76628	-43.2952	-18.4822	Atlantic Forest	Euphorbiaceae	Croton stellatoferrugineus		Habitat Loss	Habitat Loss	Habitat Loss
76628	-43.2952	-18.4822	Atlantic Forest	Bromeliaceae	Lapanthus itambense		Habitat Loss	Habitat Loss	Habitat Loss
76628	-43.2952	-18.4822	Atlantic Forest	Eriocaulaceae	Paepalanthus aleurophyllus		Habitat Loss	Habitat Loss	Habitat Loss
76628	-43.2952	-18.4822	Atlantic Forest	Plantaginaceae	Stemodia stellata		Habitat Loss	Habitat Loss	Habitat Loss
76628	-43.2952	-18.4822	Atlantic Forest	Bromeliaceae	Vriesea medusa		Habitat Loss	Habitat Loss	Habitat Loss
76628	-43.2952	-18.4822	Atlantic Forest	Xyridaceae	Xyris itambensis		Habitat Loss	Habitat Loss	Habitat Loss
76629	-43.1886	-18.4699	Atlantic Forest	Eriocaulaceae	Paepalanthus hirtellus		Habitat Loss	Habitat Loss	Habitat Loss
76645	-43.2932	-19.4879	Atlantic Forest	Amaranthaceae	Pfaffia cipoana		Habitat Loss	Habitat Loss	Habitat Loss
76648	-43.4747	-19.5085	Cerrado	Bromeliaceae	Vriesea cipoensis		Habitat Loss	Habitat Loss	Habitat Loss
76662	-43.3153	-19.0491	Atlantic Forest	Eriocaulaceae	Paepalanthus digitiformis		Habitat Loss	Habitat Loss	Habitat Loss
76669	-43.4111	-18.6714	Atlantic Forest	Bromeliaceae	Dyckia inflexifolia		Habitat Loss	Habitat Loss	Habitat Loss
76669	-43.4111	-18.6714	Atlantic Forest	Melastomataceae	Microlicia trichocalycina		Habitat Loss	Habitat Loss	Habitat Loss
76684	-43.3904	-19.3125	Cerrado	Rubiaceae	Sphinctanthus fluvii-dulcis		Habitat Loss	Habitat Loss	Habitat Loss
76686	-43.3224	-19.3629	Cerrado	Bromeliaceae	Encholirium pulchrum		Habitat Loss	Habitat Loss	Habitat Loss
76687	-43.3146	-19.4042	Atlantic Forest	Myrtaceae	Calycolpus australis		Habitat Loss	Habitat Loss	Habitat Loss
76687	-43.3146	-19.4042	Atlantic Forest	Eriocaulaceae	Paepalanthus uncinatus		Habitat Loss	Habitat Loss	Habitat Loss
76687	-43.3146	-19.4042	Atlantic Forest	Eriocaulaceae	Syngonanthus pulchellus		Habitat Loss	Habitat Loss	Habitat Loss
76688	-43.4106	-19.4271	Cerrado	Lauraceae	Beilschmiedia vestita		Habitat Loss	Habitat Loss	Habitat Loss
76688	-43.4106	-19.4271	Cerrado	Lauraceae	Ocotea grandifructa		Habitat Loss	Habitat Loss	Habitat Loss
76689	-43.4507	-19.3824	Cerrado	Asteraceae	Lychnophora albertinioides	CR	Low Risk	Low Risk	Low Risk
76692	-43.4142	-19.2581	Cerrado	Leguminosae	Chamaecrista fuscescens		Habitat Loss	Habitat Loss	Habitat Loss
76692	-43.4142	-19.2581	Cerrado	Symplocaceae	Symplocos saxatilis		Habitat Loss	Habitat Loss	Habitat Loss
76694	-43.5427	-19.0853	Cerrado	Orchidaceae	Cattleya pendula		Habitat Loss	Habitat Loss	Habitat Loss
76694	-43.5427	-19.0853	Cerrado	Bromeliaceae	Vriesea piscatrix		Habitat Loss	Habitat Loss	Habitat Loss
76698	-43.5959	-18.9794	Atlantic Forest	Asteraceae	Eremanthus brevifolius		Habitat Loss	Habitat Loss	Habitat Loss
76741	-42.3911	-19.4195	Atlantic Forest	Poaceae	Eremitis magnifica		Habitat Loss	Habitat Loss	Habitat Loss
76811	-42.6295	-19.5289	Atlantic Forest	Poaceae	Merostachys tatianae		Habitat Loss	Habitat Loss	Habitat Loss
76815	-42.7665	-19.6758	Atlantic Forest	Burseraceae	Trattinnickia ferruginea	EN	Habitat Loss	Habitat Loss	Habitat Loss
76828	-43.2189	-19.696	Atlantic Forest	Simaroubaceae	Homalolepis suaveolens		Habitat Loss	Habitat Loss	Habitat Loss
76866	-43.3481	-20.0257	Atlantic Forest	Myrtaceae	Accara elegans	EN	Habitat Loss	Habitat Loss	Habitat Loss
76866	-43.3481	-20.0257	Atlantic Forest	Leguminosae	Chamaecrista caracensis		Habitat Loss	Habitat Loss	Habitat Loss
76866	-43.3481	-20.0257	Atlantic Forest	Leguminosae	Chamaecrista pilicarpa		Habitat Loss	Habitat Loss	Habitat Loss
76866	-43.3481	-20.0257	Atlantic Forest	Cactaceae	Cipocereus laniflorus	EN	Habitat Loss	Habitat Loss	Habitat Loss
76866	-43.3481	-20.0257	Atlantic Forest	Eriocaulaceae	Paepalanthus xiphophyllus		Habitat Loss	Habitat Loss	Habitat Loss
76866	-43.3481	-20.0257	Atlantic Forest	Symplocaceae	Symplocos angulata		Habitat Loss	Habitat Loss	Habitat Loss
76866	-43.3481	-20.0257	Atlantic Forest	Symplocaceae	Symplocos microstyla		Habitat Loss	Habitat Loss	Habitat Loss
76866	-43.3481	-20.0257	Atlantic Forest	Bromeliaceae	Vriesea marceloi		Habitat Loss	Habitat Loss	Habitat Loss
76891	-43.3869	-19.8991	Atlantic Forest	Oleaceae	Chionanthus greenii		Habitat Loss	Habitat Loss	Habitat Loss
76892	-43.5775	-19.9779	Atlantic Forest	Celastraceae	Maytenus radlkoferiana		Low Risk	Low Risk	Habitat Loss
76892	-43.5775	-19.9779	Atlantic Forest	Eriocaulaceae	Paepalanthus garimpensis		Low Risk	Low Risk	Habitat Loss
76894	-43.4768	-20.066	Atlantic Forest	Lamiaceae	Hyptidendron claussenii	EN	Low Risk	Low Risk	Low Risk
76894	-43.4768	-20.066	Atlantic Forest	Leguminosae	Luxemburgia corymbosa		Low Risk	Low Risk	Low Risk
76899	-43.593	-20.1753	Atlantic Forest	Eriocaulaceae	Actinocephalus giuliettiae		Low Risk	Low Risk	Low Risk
76899	-43.593	-20.1753	Atlantic Forest	Bromeliaceae	Lapanthus vidaliorum		Low Risk	Low Risk	Low Risk
76913	-42.5534	-19.6367	Atlantic Forest	Myrtaceae	Myrcia macucana		Habitat Loss	Habitat Loss	Habitat Loss
76914	-42.6091	-19.7377	Atlantic Forest	Bignoniaceae	Adenocalymma cinereum		Low Risk	Habitat Loss	Habitat Loss
76914	-42.6091	-19.7377	Atlantic Forest	Piperaceae	Piper rio-docense		Low Risk	Habitat Loss	Habitat Loss
76946	-42.5425	-20.6067	Atlantic Forest	Bromeliaceae	Neoregelia brigadeirensis		Habitat Loss	Habitat Loss	Habitat Loss
76948	-42.5346	-20.7137	Atlantic Forest	Smilacaceae	Smilax pilosa		Habitat Loss	Habitat Loss	Habitat Loss
76962	-43.2992	-20.2613	Atlantic Forest	Gentianaceae	Deianira damazioi		Habitat Loss	Habitat Loss	Habitat Loss
76962	-43.2992	-20.2613	Atlantic Forest	Eriocaulaceae	Paepalanthus langsdorffii		Habitat Loss	Habitat Loss	Habitat Loss
76962	-43.2992	-20.2613	Atlantic Forest	Acanthaceae	Staurogyne vauthieriana	EN	Habitat Loss	Habitat Loss	Habitat Loss
76964	-43.3911	-20.3655	Atlantic Forest	Eriocaulaceae	Actinocephalus falcifolius		Low Risk	Habitat Loss	Habitat Loss
76964	-43.3911	-20.3655	Atlantic Forest	Asteraceae	Baccharis variabiliflora		Low Risk	Habitat Loss	Habitat Loss
76964	-43.3911	-20.3655	Atlantic Forest	Poaceae	Colanthelia distans		Low Risk	Habitat Loss	Habitat Loss
76964	-43.3911	-20.3655	Atlantic Forest	Bromeliaceae	Dyckia densiflora		Low Risk	Habitat Loss	Habitat Loss
76964	-43.3911	-20.3655	Atlantic Forest	Melastomataceae	Eriocnema acaulis	EN	Low Risk	Habitat Loss	Habitat Loss
76964	-43.3911	-20.3655	Atlantic Forest	Orchidaceae	Habenaria itaculumia	CR	Low Risk	Habitat Loss	Habitat Loss
76964	-43.3911	-20.3655	Atlantic Forest	Asteraceae	Mikania badiniana		Low Risk	Habitat Loss	Habitat Loss
76964	-43.3911	-20.3655	Atlantic Forest	Lauraceae	Persea pedunculosa	EN	Low Risk	Habitat Loss	Habitat Loss
76964	-43.3911	-20.3655	Atlantic Forest	Asteraceae	Stevia alexii		Low Risk	Habitat Loss	Habitat Loss
76976	-42.904	-20.7905	Atlantic Forest	Urticaceae	Coussapoa floccosa		Habitat Loss	Habitat Loss	Habitat Loss
76976	-42.904	-20.7905	Atlantic Forest	Piperaceae	Peperomia rufispica	CR	Habitat Loss	Habitat Loss	Habitat Loss
76976	-42.904	-20.7905	Atlantic Forest	Loganiaceae	Strychnos cerradoensis		Habitat Loss	Habitat Loss	Habitat Loss
77113	-40.1672	-19.8581	Atlantic Forest	Araceae	Anthurium viridivinosum		Habitat Loss	Habitat Loss	Habitat Loss
77113	-40.1672	-19.8581	Atlantic Forest	Bromeliaceae	Cryptanthus capitatus	EN	Habitat Loss	Habitat Loss	Habitat Loss
77114	-40.3644	-19.8468	Atlantic Forest	Bromeliaceae	Cryptanthus aracruzensis		Habitat Loss	Habitat Loss	Habitat Loss
77114	-40.3644	-19.8468	Atlantic Forest	Annonaceae	Guatteria emarginata		Habitat Loss	Habitat Loss	Habitat Loss
77116	-40.4412	-19.9606	Atlantic Forest	Bromeliaceae	Aechmea hostilis		Habitat Loss	Habitat Loss	Habitat Loss
77116	-40.4412	-19.9606	Atlantic Forest	Araceae	Anthurium gomesianum		Habitat Loss	Habitat Loss	Habitat Loss
77116	-40.4412	-19.9606	Atlantic Forest	Acanthaceae	Aphelandra grazielae		Habitat Loss	Habitat Loss	Habitat Loss
77116	-40.4412	-19.9606	Atlantic Forest	Acanthaceae	Aphelandra hymenobracteata		Habitat Loss	Habitat Loss	Habitat Loss
77116	-40.4412	-19.9606	Atlantic Forest	Acanthaceae	Aphelandra margaritae	VU	Habitat Loss	Habitat Loss	Habitat Loss
77116	-40.4412	-19.9606	Atlantic Forest	Myrtaceae	Calyptranthes santalucia		Habitat Loss	Habitat Loss	Habitat Loss
77116	-40.4412	-19.9606	Atlantic Forest	Bromeliaceae	Cryptanthus rigidifolius		Habitat Loss	Habitat Loss	Habitat Loss
77116	-40.4412	-19.9606	Atlantic Forest	Bromeliaceae	Cryptanthus sanctaluciae		Habitat Loss	Habitat Loss	Habitat Loss
77116	-40.4412	-19.9606	Atlantic Forest	Apocynaceae	Ditassa oberdanii	EN	Habitat Loss	Habitat Loss	Habitat Loss
77116	-40.4412	-19.9606	Atlantic Forest	Ochnaceae	Elvasia capixaba		Habitat Loss	Habitat Loss	Habitat Loss
77116	-40.4412	-19.9606	Atlantic Forest	Ochnaceae	Elvasia kollmannii		Habitat Loss	Habitat Loss	Habitat Loss
77116	-40.4412	-19.9606	Atlantic Forest	Myrtaceae	Eugenia crassa		Habitat Loss	Habitat Loss	Habitat Loss
77116	-40.4412	-19.9606	Atlantic Forest	Myrtaceae	Eugenia valsuganana		Habitat Loss	Habitat Loss	Habitat Loss
77116	-40.4412	-19.9606	Atlantic Forest	Rubiaceae	Ixora grazielae		Habitat Loss	Habitat Loss	Habitat Loss
77116	-40.4412	-19.9606	Atlantic Forest	Melastomataceae	Leandra cristata		Habitat Loss	Habitat Loss	Habitat Loss
77116	-40.4412	-19.9606	Atlantic Forest	Melastomataceae	Leandra reptans		Habitat Loss	Habitat Loss	Habitat Loss
77116	-40.4412	-19.9606	Atlantic Forest	Melastomataceae	Leandra triantha		Habitat Loss	Habitat Loss	Habitat Loss
77116	-40.4412	-19.9606	Atlantic Forest	Lauraceae	Mezilaurus glabriantha		Habitat Loss	Habitat Loss	Habitat Loss
77116	-40.4412	-19.9606	Atlantic Forest	Melastomataceae	Miconia capixaba	CR	Habitat Loss	Habitat Loss	Habitat Loss
77116	-40.4412	-19.9606	Atlantic Forest	Melastomataceae	Miconia michelangeliana		Habitat Loss	Habitat Loss	Habitat Loss
77116	-40.4412	-19.9606	Atlantic Forest	Myrtaceae	Myrcia aurea		Habitat Loss	Habitat Loss	Habitat Loss
77116	-40.4412	-19.9606	Atlantic Forest	Myrtaceae	Myrcia basicordata		Habitat Loss	Habitat Loss	Habitat Loss
77116	-40.4412	-19.9606	Atlantic Forest	Myrtaceae	Myrcia crassa		Habitat Loss	Habitat Loss	Habitat Loss
77116	-40.4412	-19.9606	Atlantic Forest	Myrtaceae	Myrcia curtipendula		Habitat Loss	Habitat Loss	Habitat Loss
77116	-40.4412	-19.9606	Atlantic Forest	Myrtaceae	Myrcia fria		Habitat Loss	Habitat Loss	Habitat Loss
77116	-40.4412	-19.9606	Atlantic Forest	Myrtaceae	Myrcia ruschii		Habitat Loss	Habitat Loss	Habitat Loss
77116	-40.4412	-19.9606	Atlantic Forest	Myrtaceae	Myrcia santateresana		Habitat Loss	Habitat Loss	Habitat Loss
77116	-40.4412	-19.9606	Atlantic Forest	Oxalidaceae	Oxalis kollmannii		Habitat Loss	Habitat Loss	Habitat Loss
77116	-40.4412	-19.9606	Atlantic Forest	Poaceae	Pariana multiflora		Habitat Loss	Habitat Loss	Habitat Loss
77116	-40.4412	-19.9606	Atlantic Forest	Sapotaceae	Pouteria samborae		Habitat Loss	Habitat Loss	Habitat Loss
77116	-40.4412	-19.9606	Atlantic Forest	Orchidaceae	Pseudolaelia canaanensis	VU	Habitat Loss	Habitat Loss	Habitat Loss
77116	-40.4412	-19.9606	Atlantic Forest	Loranthaceae	Psittacanthus tenellus		Habitat Loss	Habitat Loss	Habitat Loss
77116	-40.4412	-19.9606	Atlantic Forest	Celastraceae	Salacia nemorosa		Habitat Loss	Habitat Loss	Habitat Loss
77116	-40.4412	-19.9606	Atlantic Forest	Araliaceae	Schefflera ruschiana		Habitat Loss	Habitat Loss	Habitat Loss
77116	-40.4412	-19.9606	Atlantic Forest	Commelinaceae	Siderasis albofasciata		Habitat Loss	Habitat Loss	Habitat Loss
77116	-40.4412	-19.9606	Atlantic Forest	Gesneriaceae	Sinningia helioana		Habitat Loss	Habitat Loss	Habitat Loss
77116	-40.4412	-19.9606	Atlantic Forest	Orchidaceae	Specklinia ruschii		Habitat Loss	Habitat Loss	Habitat Loss
77116	-40.4412	-19.9606	Atlantic Forest	Acanthaceae	Staurogyne parva		Habitat Loss	Habitat Loss	Habitat Loss
77116	-40.4412	-19.9606	Atlantic Forest	Malpighiaceae	Stigmaphyllon lanceolatum		Habitat Loss	Habitat Loss	Habitat Loss
77116	-40.4412	-19.9606	Atlantic Forest	Bromeliaceae	Stigmatodon sanctateresensis		Habitat Loss	Habitat Loss	Habitat Loss
77116	-40.4412	-19.9606	Atlantic Forest	Bromeliaceae	Vriesea pulchra		Habitat Loss	Habitat Loss	Habitat Loss
77116	-40.4412	-19.9606	Atlantic Forest	Lauraceae	Williamodendron cinnamomeum	CR	Habitat Loss	Habitat Loss	Habitat Loss
77118	-40.28	-20.1051	Atlantic Forest	Araceae	Anthurium angustifolium		Habitat Loss	Habitat Loss	Habitat Loss
77118	-40.28	-20.1051	Atlantic Forest	Begoniaceae	Begonia espiritosantensis	EN	Habitat Loss	Habitat Loss	Habitat Loss
77118	-40.28	-20.1051	Atlantic Forest	Malvaceae	Spirabutilon citrinum		Habitat Loss	Habitat Loss	Habitat Loss
77118	-40.28	-20.1051	Atlantic Forest	Bromeliaceae	Stigmatodon multifoliatus		Habitat Loss	Habitat Loss	Habitat Loss
77121	-40.3536	-20.2532	Atlantic Forest	Melastomataceae	Behuria mestrealvarensis		Habitat Loss	Habitat Loss	Habitat Loss
77122	-40.4537	-20.2432	Atlantic Forest	Bromeliaceae	Aechmea prasinata		Habitat Loss	Habitat Loss	Habitat Loss
77122	-40.4537	-20.2432	Atlantic Forest	Ochnaceae	Elvasia gigantifolia		Habitat Loss	Habitat Loss	Habitat Loss
77122	-40.4537	-20.2432	Atlantic Forest	Myrtaceae	Eugenia amorimii		Habitat Loss	Habitat Loss	Habitat Loss
77122	-40.4537	-20.2432	Atlantic Forest	Cyperaceae	Hypolytrum amorimii	CR	Habitat Loss	Habitat Loss	Habitat Loss
77122	-40.4537	-20.2432	Atlantic Forest	Cyperaceae	Hypolytrum espiritosantanse		Habitat Loss	Habitat Loss	Habitat Loss
77122	-40.4537	-20.2432	Atlantic Forest	Melastomataceae	Leandra magnipetala		Habitat Loss	Habitat Loss	Habitat Loss
77122	-40.4537	-20.2432	Atlantic Forest	Araliaceae	Schefflera capixaba		Habitat Loss	Habitat Loss	Habitat Loss
77123	-40.4028	-20.1426	Atlantic Forest	Begoniaceae	Begonia leopoldinensis		Habitat Loss	Habitat Loss	Habitat Loss
77125	-40.5423	-20.1022	Atlantic Forest	Orchidaceae	Brasiliorchis schunkeana		Habitat Loss	Habitat Loss	Habitat Loss
77125	-40.5423	-20.1022	Atlantic Forest	Orchidaceae	Cattleya praestans		Habitat Loss	Habitat Loss	Habitat Loss
77125	-40.5423	-20.1022	Atlantic Forest	Malvaceae	Pavonia teresina		Habitat Loss	Habitat Loss	Habitat Loss
77125	-40.5423	-20.1022	Atlantic Forest	Araceae	Philodendron bernardopazii		Habitat Loss	Habitat Loss	Habitat Loss
77127	-40.7092	-20.0329	Atlantic Forest	Piperaceae	Piper delirioi		Habitat Loss	Habitat Loss	Habitat Loss
77127	-40.7092	-20.0329	Atlantic Forest	Araliaceae	Schefflera racemifera		Habitat Loss	Habitat Loss	Habitat Loss
77146	-40.498	-20.3635	Atlantic Forest	Myrtaceae	Myrcia parca		Habitat Loss	Habitat Loss	Habitat Loss
77148	-40.8346	-20.4417	Atlantic Forest	Orchidaceae	Myoxanthus seidelii	CR	Habitat Loss	Habitat Loss	Habitat Loss
77148	-40.8346	-20.4417	Atlantic Forest	Solanaceae	Solanum igniferum		Habitat Loss	Habitat Loss	Habitat Loss
77148	-40.8346	-20.4417	Atlantic Forest	Bromeliaceae	Tillandsia kautskyi	VU	Habitat Loss	Habitat Loss	Habitat Loss
77149	-40.8378	-20.2958	Atlantic Forest	Orchidaceae	Anathallis kautskyi		Habitat Loss	Habitat Loss	Habitat Loss
77149	-40.8378	-20.2958	Atlantic Forest	Orchidaceae	Barbosella spiritu-sanctensis		Habitat Loss	Habitat Loss	Habitat Loss
77149	-40.8378	-20.2958	Atlantic Forest	Begoniaceae	Begonia bullatifolia		Habitat Loss	Habitat Loss	Habitat Loss
77149	-40.8378	-20.2958	Atlantic Forest	Orchidaceae	Brasiliorchis kautskyi		Habitat Loss	Habitat Loss	Habitat Loss
77149	-40.8378	-20.2958	Atlantic Forest	Moraceae	Dorstenia hildegardis	CR	Habitat Loss	Habitat Loss	Habitat Loss
77149	-40.8378	-20.2958	Atlantic Forest	Orchidaceae	Dryadella crenulata		Habitat Loss	Habitat Loss	Habitat Loss
77149	-40.8378	-20.2958	Atlantic Forest	Orchidaceae	Dryadella espirito-santensis		Habitat Loss	Habitat Loss	Habitat Loss
77149	-40.8378	-20.2958	Atlantic Forest	Orchidaceae	Gomesa damacenoi		Habitat Loss	Habitat Loss	Habitat Loss
77149	-40.8378	-20.2958	Atlantic Forest	Orchidaceae	Gomesa kautskyi	EN	Habitat Loss	Habitat Loss	Habitat Loss
77149	-40.8378	-20.2958	Atlantic Forest	Orchidaceae	Gomesa uhlii		Habitat Loss	Habitat Loss	Habitat Loss
77149	-40.8378	-20.2958	Atlantic Forest	Orchidaceae	Gomesa velteniana		Habitat Loss	Habitat Loss	Habitat Loss
77149	-40.8378	-20.2958	Atlantic Forest	Bromeliaceae	Neoregelia diversifolia		Habitat Loss	Habitat Loss	Habitat Loss
77149	-40.8378	-20.2958	Atlantic Forest	Araceae	Philodendron longilobatum		Habitat Loss	Habitat Loss	Habitat Loss
77149	-40.8378	-20.2958	Atlantic Forest	Cactaceae	Rhipsalis hoelleri		Habitat Loss	Habitat Loss	Habitat Loss
77149	-40.8378	-20.2958	Atlantic Forest	Gesneriaceae	Sinningia kautskyi		Habitat Loss	Habitat Loss	Habitat Loss
77149	-40.8378	-20.2958	Atlantic Forest	Turneraceae	Turnera hatschbachii		Habitat Loss	Habitat Loss	Habitat Loss
77152	-40.4479	-20.5407	Atlantic Forest	Rutaceae	Galipea carinata	CR	Habitat Loss	Habitat Loss	Habitat Loss
77152	-40.4479	-20.5407	Atlantic Forest	Leguminosae	Swartzia capixabensis		Habitat Loss	Habitat Loss	Habitat Loss
77154	-40.7668	-20.6012	Atlantic Forest	Bromeliaceae	Alcantarea galactea		Habitat Loss	Habitat Loss	Habitat Loss
77154	-40.7668	-20.6012	Atlantic Forest	Bromeliaceae	Pitcairnia capixaba		Habitat Loss	Habitat Loss	Habitat Loss
77158	-40.9077	-20.7982	Atlantic Forest	Araceae	Anthurium macropodum		Habitat Loss	Habitat Loss	Habitat Loss
77158	-40.9077	-20.7982	Atlantic Forest	Eriocaulaceae	Paepalanthus capixaba		Habitat Loss	Habitat Loss	Habitat Loss
77158	-40.9077	-20.7982	Atlantic Forest	Piperaceae	Piper aghaense		Habitat Loss	Habitat Loss	Habitat Loss
77159	-40.799	-20.9191	Atlantic Forest	Myrtaceae	Campomanesia macrobracteolata	VU	Habitat Loss	Habitat Loss	Habitat Loss
77162	-41.1854	-20.9713	Atlantic Forest	Moraceae	Dorstenia romaniucii		Habitat Loss	Habitat Loss	Habitat Loss
77162	-41.1854	-20.9713	Atlantic Forest	Bromeliaceae	Neoregelia dactyloflammans		Habitat Loss	Habitat Loss	Habitat Loss
77163	-41.0894	-20.8585	Atlantic Forest	Araceae	Anthurium cachoeirense		Habitat Loss	Habitat Loss	Habitat Loss
77163	-41.0894	-20.8585	Atlantic Forest	Commelinaceae	Dichorisandra neglecta	CR	Habitat Loss	Habitat Loss	Habitat Loss
77163	-41.0894	-20.8585	Atlantic Forest	Apocynaceae	Ditassa duartei		Habitat Loss	Habitat Loss	Habitat Loss
77164	-41.1863	-20.4895	Atlantic Forest	Araceae	Anthurium fragae		Habitat Loss	Habitat Loss	Habitat Loss
77164	-41.1863	-20.4895	Atlantic Forest	Orchidaceae	Dryadella susanae	CR	Habitat Loss	Habitat Loss	Habitat Loss
77164	-41.1863	-20.4895	Atlantic Forest	Amaranthaceae	Lecosia oppositifolia		Habitat Loss	Habitat Loss	Habitat Loss
77164	-41.1863	-20.4895	Atlantic Forest	Bromeliaceae	Neoregelia inexspectata	EN	Habitat Loss	Habitat Loss	Habitat Loss
77164	-41.1863	-20.4895	Atlantic Forest	Orchidaceae	Pabstiella castellensis	CR	Habitat Loss	Habitat Loss	Habitat Loss
77164	-41.1863	-20.4895	Atlantic Forest	Rubiaceae	Rudgea axilliflora		Habitat Loss	Habitat Loss	Habitat Loss
77164	-41.1863	-20.4895	Atlantic Forest	Rubiaceae	Rudgea quisquiliae		Habitat Loss	Habitat Loss	Habitat Loss
77164	-41.1863	-20.4895	Atlantic Forest	Malpighiaceae	Stigmaphyllon glabrum	CR	Habitat Loss	Habitat Loss	Habitat Loss
77164	-41.1863	-20.4895	Atlantic Forest	Melastomataceae	Tibouchina tedescoi		Habitat Loss	Habitat Loss	Habitat Loss
77164	-41.1863	-20.4895	Atlantic Forest	Bromeliaceae	Tillandsia castelensis		Habitat Loss	Habitat Loss	Habitat Loss
77165	-41.3962	-20.7513	Atlantic Forest	Begoniaceae	Begonia pachypoda		Habitat Loss	Habitat Loss	Habitat Loss
77165	-41.3962	-20.7513	Atlantic Forest	Poaceae	Eremitis afimbriata		Habitat Loss	Habitat Loss	Habitat Loss
77166	-41.6741	-20.5099	Atlantic Forest	Asteraceae	Baccharis hemiptera		Habitat Loss	Habitat Loss	Habitat Loss
77166	-41.6741	-20.5099	Atlantic Forest	Buddlejaceae	Buddleja longiflora		Habitat Loss	Habitat Loss	Habitat Loss
77166	-41.6741	-20.5099	Atlantic Forest	Myrtaceae	Myrcia altomontana		Habitat Loss	Habitat Loss	Habitat Loss
77166	-41.6741	-20.5099	Atlantic Forest	Apocynaceae	Oxypetalum leonii	EN	Habitat Loss	Habitat Loss	Habitat Loss
77166	-41.6741	-20.5099	Atlantic Forest	Passifloraceae	Passiflora junqueirae		Habitat Loss	Habitat Loss	Habitat Loss
77167	-41.5052	-20.548	Atlantic Forest	Bromeliaceae	Nidularium alegrense		Habitat Loss	Habitat Loss	Habitat Loss
77167	-41.5052	-20.548	Atlantic Forest	Commelinaceae	Siderasis zorzanellii		Habitat Loss	Habitat Loss	Habitat Loss
77169	-41.5581	-20.3162	Atlantic Forest	Melastomataceae	Miconia valentinensis		Habitat Loss	Habitat Loss	Habitat Loss
77169	-41.5581	-20.3162	Atlantic Forest	Proteaceae	Roupala gertii		Habitat Loss	Habitat Loss	Habitat Loss
77184	-41.4182	-21.0147	Atlantic Forest	Rutaceae	Conchocarpus furcatus		Habitat Loss	Habitat Loss	Habitat Loss
77184	-41.4182	-21.0147	Atlantic Forest	Moraceae	Dorstenia albertorum		Habitat Loss	Habitat Loss	Habitat Loss
77184	-41.4182	-21.0147	Atlantic Forest	Bromeliaceae	Neoregelia dayvidiana		Habitat Loss	Habitat Loss	Habitat Loss
77184	-41.4182	-21.0147	Atlantic Forest	Bromeliaceae	Pitcairnia abyssicola		Habitat Loss	Habitat Loss	Habitat Loss
77185	-41.6156	-21.0865	Atlantic Forest	Malpighiaceae	Stigmaphyllon carautae	CR	Habitat Loss	Habitat Loss	Habitat Loss
77185	-41.6156	-21.0865	Atlantic Forest	Annonaceae	Trigynaea flagelliflora		Habitat Loss	Habitat Loss	Habitat Loss
77189	-41.9374	-20.593	Atlantic Forest	Plantaginaceae	Achetaria caparaoense	CR	Habitat Loss	Habitat Loss	Habitat Loss
77189	-41.9374	-20.593	Atlantic Forest	Orobanchaceae	Agalinis bandeirensis	CR	Habitat Loss	Habitat Loss	Habitat Loss
77189	-41.9374	-20.593	Atlantic Forest	Araceae	Anthurium mourae		Habitat Loss	Habitat Loss	Habitat Loss
77189	-41.9374	-20.593	Atlantic Forest	Asteraceae	Baccharis dubia		Habitat Loss	Habitat Loss	Habitat Loss
77189	-41.9374	-20.593	Atlantic Forest	Orobanchaceae	Nothochilus coccineus	EN	Habitat Loss	Habitat Loss	Habitat Loss
77189	-41.9374	-20.593	Atlantic Forest	Eriocaulaceae	Paepalanthus caparoensis		Habitat Loss	Habitat Loss	Habitat Loss
77189	-41.9374	-20.593	Atlantic Forest	Orchidaceae	Phymatidium geiselii	EN	Habitat Loss	Habitat Loss	Habitat Loss
77189	-41.9374	-20.593	Atlantic Forest	Polygalaceae	Polygala vollii		Habitat Loss	Habitat Loss	Habitat Loss
77217	-41.2686	-21.7539	Atlantic Forest	Gesneriaceae	Besleria aurea		Habitat Loss	Habitat Loss	Habitat Loss
77223	-41.7571	-21.3882	Atlantic Forest	Malpighiaceae	Amorimia tumida		Habitat Loss	Habitat Loss	Habitat Loss
77223	-41.7571	-21.3882	Atlantic Forest	Myrtaceae	Eugenia trichogyna		Habitat Loss	Habitat Loss	Habitat Loss
77223	-41.7571	-21.3882	Atlantic Forest	Amaryllidaceae	Hippeastrum idimae		Habitat Loss	Habitat Loss	Habitat Loss
77224	-42.0631	-20.8128	Atlantic Forest	Myrtaceae	Calyptranthes carangola		Habitat Loss	Habitat Loss	Habitat Loss
77224	-42.0631	-20.8128	Atlantic Forest	Commelinaceae	Dichorisandra leonii		Habitat Loss	Habitat Loss	Habitat Loss
77224	-42.0631	-20.8128	Atlantic Forest	Ebenaceae	Diospyros mexiae		Habitat Loss	Habitat Loss	Habitat Loss
77226	-42.3472	-20.8192	Atlantic Forest	Poaceae	Merostachys ramosa		Habitat Loss	Habitat Loss	Habitat Loss
77226	-42.3472	-20.8192	Atlantic Forest	Bromeliaceae	Neoregelia brownii	CR	Habitat Loss	Habitat Loss	Habitat Loss
77243	-41.9454	-21.8104	Atlantic Forest	Bromeliaceae	Neoregelia ilhana		Habitat Loss	Habitat Loss	Habitat Loss
77243	-41.9454	-21.8104	Atlantic Forest	Bromeliaceae	Neoregelia watersiana		Habitat Loss	Habitat Loss	Habitat Loss
77244	-41.969	-21.9248	Atlantic Forest	Bromeliaceae	Alcantarea farneyi	CR	Habitat Loss	Habitat Loss	Habitat Loss
77244	-41.969	-21.9248	Atlantic Forest	Velloziaceae	Barbacenia fanniae		Habitat Loss	Habitat Loss	Habitat Loss
77244	-41.969	-21.9248	Atlantic Forest	Melastomataceae	Miconia bradeana		Habitat Loss	Habitat Loss	Habitat Loss
77244	-41.969	-21.9248	Atlantic Forest	Bromeliaceae	Neoregelia desenganensis		Habitat Loss	Habitat Loss	Habitat Loss
77244	-41.969	-21.9248	Atlantic Forest	Orchidaceae	Phymatidium limae		Habitat Loss	Habitat Loss	Habitat Loss
77244	-41.969	-21.9248	Atlantic Forest	Melastomataceae	Pleiochiton longipetiolatum		Habitat Loss	Habitat Loss	Habitat Loss
77244	-41.969	-21.9248	Atlantic Forest	Melastomataceae	Pleiochiton magdalenense		Habitat Loss	Habitat Loss	Habitat Loss
77244	-41.969	-21.9248	Atlantic Forest	Gentianaceae	Prepusa alata		Habitat Loss	Habitat Loss	Habitat Loss
77244	-41.969	-21.9248	Atlantic Forest	Gentianaceae	Senaea janeirensis	En	Habitat Loss	Habitat Loss	Habitat Loss
77244	-41.969	-21.9248	Atlantic Forest	Commelinaceae	Siderasis spectabilis		Habitat Loss	Habitat Loss	Habitat Loss
77245	-42.1899	-22.0741	Atlantic Forest	Myrtaceae	Myrcia exapata		Habitat Loss	Habitat Loss	Habitat Loss
77248	-42.5556	-22.3055	Atlantic Forest	Salicaceae	Abatia microphylla		Habitat Loss	Habitat Loss	Habitat Loss
77248	-42.5556	-22.3055	Atlantic Forest	Lauraceae	Aniba pedicellata		Habitat Loss	Habitat Loss	Habitat Loss
77248	-42.5556	-22.3055	Atlantic Forest	Olacaceae	Cathedra grandiflora		Habitat Loss	Habitat Loss	Habitat Loss
77248	-42.5556	-22.3055	Atlantic Forest	Leguminosae	Dahlstedtia glaziovii		Habitat Loss	Habitat Loss	Habitat Loss
77248	-42.5556	-22.3055	Atlantic Forest	Acanthaceae	Justicia nervata		Habitat Loss	Habitat Loss	Habitat Loss
77248	-42.5556	-22.3055	Atlantic Forest	Leguminosae	Machaerium macaense		Habitat Loss	Habitat Loss	Habitat Loss
77248	-42.5556	-22.3055	Atlantic Forest	Monimiaceae	Mollinedia longicuspidata	EN	Habitat Loss	Habitat Loss	Habitat Loss
77248	-42.5556	-22.3055	Atlantic Forest	Monimiaceae	Mollinedia myriantha		Habitat Loss	Habitat Loss	Habitat Loss
77248	-42.5556	-22.3055	Atlantic Forest	Lauraceae	Ocotea schwackeana		Habitat Loss	Habitat Loss	Habitat Loss
77248	-42.5556	-22.3055	Atlantic Forest	Apocynaceae	Oxypetalum lutescens		Habitat Loss	Habitat Loss	Habitat Loss
77248	-42.5556	-22.3055	Atlantic Forest	Orchidaceae	Pabstiella fluminensis		Habitat Loss	Habitat Loss	Habitat Loss
77248	-42.5556	-22.3055	Atlantic Forest	Triuridaceae	Peltophyllum caudatum		Habitat Loss	Habitat Loss	Habitat Loss
77248	-42.5556	-22.3055	Atlantic Forest	Melastomataceae	Pleiochiton micranthum		Habitat Loss	Habitat Loss	Habitat Loss
77248	-42.5556	-22.3055	Atlantic Forest	Melastomataceae	Pleiochiton parvifolium		Habitat Loss	Habitat Loss	Habitat Loss
77248	-42.5556	-22.3055	Atlantic Forest	Solanaceae	Solanum friburgense		Habitat Loss	Habitat Loss	Habitat Loss
77248	-42.5556	-22.3055	Atlantic Forest	Symplocaceae	Symplocos altissima		Habitat Loss	Habitat Loss	Habitat Loss
77248	-42.5556	-22.3055	Atlantic Forest	Symplocaceae	Symplocos glaziovii		Habitat Loss	Habitat Loss	Habitat Loss
77248	-42.5556	-22.3055	Atlantic Forest	Symplocaceae	Symplocos organensis	EN	Habitat Loss	Habitat Loss	Habitat Loss
77248	-42.5556	-22.3055	Atlantic Forest	Leguminosae	Tachigali beaurepairei	VU	Habitat Loss	Habitat Loss	Habitat Loss
77248	-42.5556	-22.3055	Atlantic Forest	Thismiaceae	Thismia caudata		Habitat Loss	Habitat Loss	Habitat Loss
77248	-42.5556	-22.3055	Atlantic Forest	Thismiaceae	Thismia fungiformis		Habitat Loss	Habitat Loss	Habitat Loss
77248	-42.5556	-22.3055	Atlantic Forest	Thismiaceae	Thismia macahensis		Habitat Loss	Habitat Loss	Habitat Loss
77249	-42.6317	-22.2773	Atlantic Forest	Bromeliaceae	Vriesea nubicola		Habitat Loss	Habitat Loss	Habitat Loss
77262	-43.1684	-21.5153	Atlantic Forest	Gesneriaceae	Besleria meridionalis		Habitat Loss	Habitat Loss	Habitat Loss
77262	-43.1684	-21.5153	Atlantic Forest	Myrtaceae	Calyptranthes detecta		Habitat Loss	Habitat Loss	Habitat Loss
77262	-43.1684	-21.5153	Atlantic Forest	Leguminosae	Dahlstedtia peckoltii		Habitat Loss	Habitat Loss	Habitat Loss
77262	-43.1684	-21.5153	Atlantic Forest	Bromeliaceae	Nidularium azureum	EN	Habitat Loss	Habitat Loss	Habitat Loss
77276	-42.6849	-21.7288	Atlantic Forest	Bromeliaceae	Alcantarea acuminatifolia		Habitat Loss	Habitat Loss	Habitat Loss
77278	-42.7044	-22.0658	Atlantic Forest	Araceae	Anthurium polynervium		Habitat Loss	Habitat Loss	Habitat Loss
77278	-42.7044	-22.0658	Atlantic Forest	Piperaceae	Peperomia humifusa		Habitat Loss	Habitat Loss	Habitat Loss
77279	-42.9137	-21.9817	Atlantic Forest	Calophyllaceae	Kielmeyera aureovinosa		Habitat Loss	Habitat Loss	Habitat Loss
77284	-43.9558	-22.1589	Atlantic Forest	Bromeliaceae	Aechmea brueggeri		Habitat Loss	Habitat Loss	Habitat Loss
77284	-43.9558	-22.1589	Atlantic Forest	Leguminosae	Chamaecrista cytisoides		Habitat Loss	Habitat Loss	Habitat Loss
77284	-43.9558	-22.1589	Atlantic Forest	Apocynaceae	Macroditassa mantiqueirae		Habitat Loss	Habitat Loss	Habitat Loss
77284	-43.9558	-22.1589	Atlantic Forest	Lauraceae	Ocotea itatiaiae		Habitat Loss	Habitat Loss	Habitat Loss
77284	-43.9558	-22.1589	Atlantic Forest	Lauraceae	Ocotea rupestris		Habitat Loss	Habitat Loss	Habitat Loss
77284	-43.9558	-22.1589	Atlantic Forest	Lauraceae	Ocotea sulcata		Habitat Loss	Habitat Loss	Habitat Loss
77284	-43.9558	-22.1589	Atlantic Forest	Passifloraceae	Passiflora rupestris		Habitat Loss	Habitat Loss	Habitat Loss
77284	-43.9558	-22.1589	Atlantic Forest	Symplocaceae	Symplocos rizzinii		Habitat Loss	Habitat Loss	Habitat Loss
77288	-43.7768	-21.6559	Atlantic Forest	Rubiaceae	Hindsia ibitipocensis	CR	Habitat Loss	Habitat Loss	Habitat Loss
77288	-43.7768	-21.6559	Atlantic Forest	Convolvulaceae	Ipomoea longirostra		Habitat Loss	Habitat Loss	Habitat Loss
77288	-43.7768	-21.6559	Atlantic Forest	Asteraceae	Lessingianthus ibitipocensis		Habitat Loss	Habitat Loss	Habitat Loss
77289	-43.9267	-21.8597	Atlantic Forest	Melastomataceae	Chaetostoma inerme		Habitat Loss	Habitat Loss	Habitat Loss
77289	-43.9267	-21.8597	Atlantic Forest	Poaceae	Chusquea riosaltensis		Habitat Loss	Habitat Loss	Habitat Loss
77289	-43.9267	-21.8597	Atlantic Forest	Poaceae	Ichnanthus adpressus		Habitat Loss	Habitat Loss	Habitat Loss
77289	-43.9267	-21.8597	Atlantic Forest	Eriocaulaceae	Paepalanthus henriquei		Habitat Loss	Habitat Loss	Habitat Loss
77289	-43.9267	-21.8597	Atlantic Forest	Eriocaulaceae	Paepalanthus viridulus		Habitat Loss	Habitat Loss	Habitat Loss
77292	-43.0531	-22.3241	Atlantic Forest	Bignoniaceae	Adenocalymma cauliflorum		Habitat Loss	Habitat Loss	Habitat Loss
77292	-43.0531	-22.3241	Atlantic Forest	Bromeliaceae	Aechmea lilacinantha		Habitat Loss	Habitat Loss	Habitat Loss
77292	-43.0531	-22.3241	Atlantic Forest	Bromeliaceae	Alcantarea martinellii		Habitat Loss	Habitat Loss	Habitat Loss
77292	-43.0531	-22.3241	Atlantic Forest	Orchidaceae	Anathallis pubipetala		Habitat Loss	Habitat Loss	Habitat Loss
77292	-43.0531	-22.3241	Atlantic Forest	Orchidaceae	Anathallis spannageliana		Habitat Loss	Habitat Loss	Habitat Loss
77292	-43.0531	-22.3241	Atlantic Forest	Asteraceae	Baccharis ciliata		Habitat Loss	Habitat Loss	Habitat Loss
77292	-43.0531	-22.3241	Atlantic Forest	Asteraceae	Baccharis pseudovaccinioides		Habitat Loss	Habitat Loss	Habitat Loss
77292	-43.0531	-22.3241	Atlantic Forest	Begoniaceae	Begonia lubbersii		Habitat Loss	Habitat Loss	Habitat Loss
77292	-43.0531	-22.3241	Atlantic Forest	Myrtaceae	Campomanesia hirsuta		Habitat Loss	Habitat Loss	Habitat Loss
77292	-43.0531	-22.3241	Atlantic Forest	Orchidaceae	Cattleya acuensis		Habitat Loss	Habitat Loss	Habitat Loss
77292	-43.0531	-22.3241	Atlantic Forest	Canellaceae	Cinnamodendron sampaioanum		Habitat Loss	Habitat Loss	Habitat Loss
77292	-43.0531	-22.3241	Atlantic Forest	Chrysobalanaceae	Couepia parvifolia		Habitat Loss	Habitat Loss	Habitat Loss
77292	-43.0531	-22.3241	Atlantic Forest	Araliaceae	Dendropanax trilobus		Habitat Loss	Habitat Loss	Habitat Loss
77292	-43.0531	-22.3241	Atlantic Forest	Dioscoreaceae	Dioscorea sphaeroidea		Habitat Loss	Habitat Loss	Habitat Loss
77292	-43.0531	-22.3241	Atlantic Forest	Rubiaceae	Galianthe polygonoides		Habitat Loss	Habitat Loss	Habitat Loss
77292	-43.0531	-22.3241	Atlantic Forest	Asteraceae	Graphistylis cuneifolia		Habitat Loss	Habitat Loss	Habitat Loss
77292	-43.0531	-22.3241	Atlantic Forest	Rubiaceae	Hindsia ramosissima		Habitat Loss	Habitat Loss	Habitat Loss
77292	-43.0531	-22.3241	Atlantic Forest	Orobanchaceae	Magdalenaea limae	CR	Habitat Loss	Habitat Loss	Habitat Loss
77292	-43.0531	-22.3241	Atlantic Forest	Rubiaceae	Manettia gehtii		Habitat Loss	Habitat Loss	Habitat Loss
77292	-43.0531	-22.3241	Atlantic Forest	Lamiaceae	Mesosphaerum cymulosum		Habitat Loss	Habitat Loss	Habitat Loss
77292	-43.0531	-22.3241	Atlantic Forest	Lauraceae	Mezilaurus navalium	EN	Habitat Loss	Habitat Loss	Habitat Loss
77292	-43.0531	-22.3241	Atlantic Forest	Bromeliaceae	Neoregelia longipedicellata		Habitat Loss	Habitat Loss	Habitat Loss
77292	-43.0531	-22.3241	Atlantic Forest	Piperaceae	Peperomia arbuscula		Habitat Loss	Habitat Loss	Habitat Loss
77292	-43.0531	-22.3241	Atlantic Forest	Piperaceae	Peperomia bradei		Habitat Loss	Habitat Loss	Habitat Loss
77292	-43.0531	-22.3241	Atlantic Forest	Piperaceae	Piper rioense	EN	Habitat Loss	Habitat Loss	Habitat Loss
77292	-43.0531	-22.3241	Atlantic Forest	Piperaceae	Piper saldanhai		Habitat Loss	Habitat Loss	Habitat Loss
77292	-43.0531	-22.3241	Atlantic Forest	Melastomataceae	Pleiochiton glaziovianum		Habitat Loss	Habitat Loss	Habitat Loss
77292	-43.0531	-22.3241	Atlantic Forest	Rubiaceae	Simira walteri		Habitat Loss	Habitat Loss	Habitat Loss
77292	-43.0531	-22.3241	Atlantic Forest	Gesneriaceae	Sinningia cardinalis	CR	Habitat Loss	Habitat Loss	Habitat Loss
77292	-43.0531	-22.3241	Atlantic Forest	Gesneriaceae	Sinningia cochlearis	CR	Habitat Loss	Habitat Loss	Habitat Loss
77292	-43.0531	-22.3241	Atlantic Forest	Orchidaceae	Specklinia spathuliglossa		Habitat Loss	Habitat Loss	Habitat Loss
77292	-43.0531	-22.3241	Atlantic Forest	Asteraceae	Stevia organensis		Habitat Loss	Habitat Loss	Habitat Loss
77292	-43.0531	-22.3241	Atlantic Forest	Primulaceae	Stylogyne araujoana		Habitat Loss	Habitat Loss	Habitat Loss
77292	-43.0531	-22.3241	Atlantic Forest	Primulaceae	Stylogyne sordida		Habitat Loss	Habitat Loss	Habitat Loss
77292	-43.0531	-22.3241	Atlantic Forest	Bromeliaceae	Tillandsia grazielae	EN	Habitat Loss	Habitat Loss	Habitat Loss
77292	-43.0531	-22.3241	Atlantic Forest	Bromeliaceae	Tillandsia organensis		Habitat Loss	Habitat Loss	Habitat Loss
77292	-43.0531	-22.3241	Atlantic Forest	Bromeliaceae	Tillandsia reclinata		Habitat Loss	Habitat Loss	Habitat Loss
77292	-43.0531	-22.3241	Atlantic Forest	Cyperaceae	Trilepis tenuis	CR	Habitat Loss	Habitat Loss	Habitat Loss
77292	-43.0531	-22.3241	Atlantic Forest	Bromeliaceae	Vriesea microrachis		Habitat Loss	Habitat Loss	Habitat Loss
77292	-43.0531	-22.3241	Atlantic Forest	Bromeliaceae	Vriesea teresopolitana		Habitat Loss	Habitat Loss	Habitat Loss
77293	-43.502	-22.2847	Atlantic Forest	Lauraceae	Beilschmiedia stricta		Habitat Loss	Habitat Loss	Habitat Loss
77295	-44.9166	-22.7118	Atlantic Forest	Bignoniaceae	Adenocalymma bullatum		Habitat Loss	Habitat Loss	Habitat Loss
77295	-44.9166	-22.7118	Atlantic Forest	Araceae	Anthurium ameliae		Habitat Loss	Habitat Loss	Habitat Loss
77295	-44.9166	-22.7118	Atlantic Forest	Araceae	Anthurium bocainense		Habitat Loss	Habitat Loss	Habitat Loss
77295	-44.9166	-22.7118	Atlantic Forest	Araceae	Anthurium bragae		Habitat Loss	Habitat Loss	Habitat Loss
77295	-44.9166	-22.7118	Atlantic Forest	Araceae	Anthurium tomasiae		Habitat Loss	Habitat Loss	Habitat Loss
77295	-44.9166	-22.7118	Atlantic Forest	Acanthaceae	Aphelandra bradeana		Habitat Loss	Habitat Loss	Habitat Loss
77295	-44.9166	-22.7118	Atlantic Forest	Solanaceae	Aureliana anonacea		Habitat Loss	Habitat Loss	Habitat Loss
77295	-44.9166	-22.7118	Atlantic Forest	Asteraceae	Baccharis macrophylla		Habitat Loss	Habitat Loss	Habitat Loss
77295	-44.9166	-22.7118	Atlantic Forest	Asteraceae	Baccharis maxima		Habitat Loss	Habitat Loss	Habitat Loss
77295	-44.9166	-22.7118	Atlantic Forest	Begoniaceae	Begonia lanstyakii		Habitat Loss	Habitat Loss	Habitat Loss
77295	-44.9166	-22.7118	Atlantic Forest	Buddlejaceae	Buddleja speciosissima	VU	Habitat Loss	Habitat Loss	Habitat Loss
77295	-44.9166	-22.7118	Atlantic Forest	Asteraceae	Chionolaena juniperina		Habitat Loss	Habitat Loss	Habitat Loss
77295	-44.9166	-22.7118	Atlantic Forest	Asteraceae	Chionolaena wittigiana		Habitat Loss	Habitat Loss	Habitat Loss
77295	-44.9166	-22.7118	Atlantic Forest	Moraceae	Dorstenia stellaris		Habitat Loss	Habitat Loss	Habitat Loss
77295	-44.9166	-22.7118	Atlantic Forest	Orobanchaceae	Esterhazya eitenorum		Habitat Loss	Habitat Loss	Habitat Loss
77295	-44.9166	-22.7118	Atlantic Forest	Bromeliaceae	Fernseea bocainensis	CR	Habitat Loss	Habitat Loss	Habitat Loss
77295	-44.9166	-22.7118	Atlantic Forest	Asteraceae	Graphistylis toledoi		Habitat Loss	Habitat Loss	Habitat Loss
77295	-44.9166	-22.7118	Atlantic Forest	Acanthaceae	Herpetacanthus parvispica		Habitat Loss	Habitat Loss	Habitat Loss
77295	-44.9166	-22.7118	Atlantic Forest	Malpighiaceae	Heteropterys occhionii	CR	Habitat Loss	Habitat Loss	Habitat Loss
77295	-44.9166	-22.7118	Atlantic Forest	Rubiaceae	Hindsia glabra	EN	Habitat Loss	Habitat Loss	Habitat Loss
77295	-44.9166	-22.7118	Atlantic Forest	Bignoniaceae	Jacaranda crassifolia	EN	Habitat Loss	Habitat Loss	Habitat Loss
77295	-44.9166	-22.7118	Atlantic Forest	Cunoniaceae	Lamanonia chabertii		Habitat Loss	Habitat Loss	Habitat Loss
77295	-44.9166	-22.7118	Atlantic Forest	Eriocaulaceae	Leiothrix argyroderma		Habitat Loss	Habitat Loss	Habitat Loss
77295	-44.9166	-22.7118	Atlantic Forest	Rubiaceae	Manettia pauciflora	EN	Habitat Loss	Habitat Loss	Habitat Loss
77295	-44.9166	-22.7118	Atlantic Forest	Sabiaceae	Meliosma itatiaiae		Habitat Loss	Habitat Loss	Habitat Loss
77295	-44.9166	-22.7118	Atlantic Forest	Bromeliaceae	Nidularium apiculatum		Habitat Loss	Habitat Loss	Habitat Loss
77295	-44.9166	-22.7118	Atlantic Forest	Bromeliaceae	Nidularium corallinum	EN	Habitat Loss	Habitat Loss	Habitat Loss
77295	-44.9166	-22.7118	Atlantic Forest	Bromeliaceae	Nidularium itatiaiae	EN	Habitat Loss	Habitat Loss	Habitat Loss
77295	-44.9166	-22.7118	Atlantic Forest	Lauraceae	Ocotea mantiqueirae		Habitat Loss	Habitat Loss	Habitat Loss
77295	-44.9166	-22.7118	Atlantic Forest	Orchidaceae	Octomeria itatiaiae		Habitat Loss	Habitat Loss	Habitat Loss
77295	-44.9166	-22.7118	Atlantic Forest	Oxalidaceae	Oxalis arachnoidea	CR	Habitat Loss	Habitat Loss	Habitat Loss
77295	-44.9166	-22.7118	Atlantic Forest	Apocynaceae	Oxypetalum costae		Habitat Loss	Habitat Loss	Habitat Loss
77295	-44.9166	-22.7118	Atlantic Forest	Passifloraceae	Passiflora marginata		Habitat Loss	Habitat Loss	Habitat Loss
77295	-44.9166	-22.7118	Atlantic Forest	Gesneriaceae	Sinningia glazioviana	CR	Habitat Loss	Habitat Loss	Habitat Loss
77295	-44.9166	-22.7118	Atlantic Forest	Orchidaceae	Specklinia leucosepala		Habitat Loss	Habitat Loss	Habitat Loss
77295	-44.9166	-22.7118	Atlantic Forest	Acanthaceae	Staurogyne itatiaiae	EN	Habitat Loss	Habitat Loss	Habitat Loss
77295	-44.9166	-22.7118	Atlantic Forest	Leguminosae	Swartzia submontana		Habitat Loss	Habitat Loss	Habitat Loss
77295	-44.9166	-22.7118	Atlantic Forest	Triuridaceae	Triuris alata		Habitat Loss	Habitat Loss	Habitat Loss
77296	-46.1245	-23.1856	Atlantic Forest	Rubiaceae	Chomelia modesta	CR	Habitat Loss	Habitat Loss	Habitat Loss
77298	-45.337	-23.4054	Atlantic Forest	Bignoniaceae	Adenocalymma ubatubense	CR	Low Risk	Habitat Loss	Habitat Loss
77298	-45.337	-23.4054	Atlantic Forest	Orchidaceae	Anathallis guarujaensis		Low Risk	Habitat Loss	Habitat Loss
77298	-45.337	-23.4054	Atlantic Forest	Araceae	Anthurium unense		Low Risk	Habitat Loss	Habitat Loss
77298	-45.337	-23.4054	Atlantic Forest	Begoniaceae	Begonia piresiana	CR	Low Risk	Habitat Loss	Habitat Loss
77298	-45.337	-23.4054	Atlantic Forest	Begoniaceae	Begonia rufosericea		Low Risk	Habitat Loss	Habitat Loss
77298	-45.337	-23.4054	Atlantic Forest	Chrysobalanaceae	Couepia leitaofilhoi	VU	Low Risk	Habitat Loss	Habitat Loss
77298	-45.337	-23.4054	Atlantic Forest	Rubiaceae	Coussarea bocainae	EN	Low Risk	Habitat Loss	Habitat Loss
77298	-45.337	-23.4054	Atlantic Forest	Myrtaceae	Eugenia longibracteata		Low Risk	Habitat Loss	Habitat Loss
77298	-45.337	-23.4054	Atlantic Forest	Apocynaceae	Macroditassa marianae	CR	Low Risk	Habitat Loss	Habitat Loss
77298	-45.337	-23.4054	Atlantic Forest	Leguminosae	Myrocarpus leprosus		Low Risk	Habitat Loss	Habitat Loss
77298	-45.337	-23.4054	Atlantic Forest	Bromeliaceae	Neoregelia paulistana	EN	Low Risk	Habitat Loss	Habitat Loss
77298	-45.337	-23.4054	Atlantic Forest	Piperaceae	Peperomia guarujana	CR	Low Risk	Habitat Loss	Habitat Loss
77298	-45.337	-23.4054	Atlantic Forest	Araceae	Philodendron simonianum		Low Risk	Habitat Loss	Habitat Loss
77298	-45.337	-23.4054	Atlantic Forest	Gesneriaceae	Sinningia globulosa		Low Risk	Habitat Loss	Habitat Loss
77298	-45.337	-23.4054	Atlantic Forest	Gesneriaceae	Sinningia insularis	EN	Low Risk	Habitat Loss	Habitat Loss
77298	-45.337	-23.4054	Atlantic Forest	Acanthaceae	Staurogyne rubescens		Low Risk	Habitat Loss	Habitat Loss
77299	-45.0886	-23.0653	Atlantic Forest	Acanthaceae	Aphelandra paulensis		Habitat Loss	Habitat Loss	Habitat Loss
77299	-45.0886	-23.0653	Atlantic Forest	Araliaceae	Dendropanax denticulatus		Habitat Loss	Habitat Loss	Habitat Loss
77299	-45.0886	-23.0653	Atlantic Forest	Gentianaceae	Macrocarpaea inesiae		Habitat Loss	Habitat Loss	Habitat Loss
77299	-45.0886	-23.0653	Atlantic Forest	Myrtaceae	Myrcia longipaniculata		Habitat Loss	Habitat Loss	Habitat Loss
77299	-45.0886	-23.0653	Atlantic Forest	Apocynaceae	Oxypetalum gyrophyllum		Habitat Loss	Habitat Loss	Habitat Loss
77328	-41.7731	-21.8308	Atlantic Forest	Rubiaceae	Hindsia republicana		Habitat Loss	Habitat Loss	Habitat Loss
77328	-41.7731	-21.8308	Atlantic Forest	Cactaceae	Rhipsalis flagelliformis		Habitat Loss	Habitat Loss	Habitat Loss
77329	-41.8417	-21.959	Atlantic Forest	Malpighiaceae	Banisteriopsis magdalenensis	EN	Habitat Loss	Habitat Loss	Habitat Loss
77329	-41.8417	-21.959	Atlantic Forest	Leguminosae	Peltogyne mattosiana		Habitat Loss	Habitat Loss	Habitat Loss
77343	-41.8484	-22.3104	Atlantic Forest	Acanthaceae	Aphelandra stephanophysa		Habitat Loss	Habitat Loss	Habitat Loss
77343	-41.8484	-22.3104	Atlantic Forest	Orchidaceae	Barbosella macaheensis		Habitat Loss	Habitat Loss	Habitat Loss
77343	-41.8484	-22.3104	Atlantic Forest	Moraceae	Dorstenia fischeri		Habitat Loss	Habitat Loss	Habitat Loss
77343	-41.8484	-22.3104	Atlantic Forest	Loranthaceae	Struthanthus dorothyi		Habitat Loss	Habitat Loss	Habitat Loss
77347	-42.2666	-22.3743	Atlantic Forest	Melastomataceae	Behuria lumiarensis		Low Risk	Habitat Loss	Habitat Loss
77349	-42.4302	-22.383	Atlantic Forest	Asteraceae	Baccharis friburgensis		Low Risk	Low Risk	Low Risk
77349	-42.4302	-22.383	Atlantic Forest	Rubiaceae	Coussarea friburgensis		Low Risk	Low Risk	Low Risk
77349	-42.4302	-22.383	Atlantic Forest	Rubiaceae	Coussarea speciosa		Low Risk	Low Risk	Low Risk
77349	-42.4302	-22.383	Atlantic Forest	Orchidaceae	Gomesa pulchella		Low Risk	Low Risk	Low Risk
77349	-42.4302	-22.383	Atlantic Forest	Rubiaceae	Manettia parvula		Low Risk	Low Risk	Low Risk
77349	-42.4302	-22.383	Atlantic Forest	Gesneriaceae	Vanhouttea fruticulosa		Low Risk	Low Risk	Low Risk
77352	-41.9495	-22.4171	Atlantic Forest	Commelinaceae	Dichorisandra odorata		Habitat Loss	Habitat Loss	Habitat Loss
77354	-41.9581	-22.4662	Atlantic Forest	Leguminosae	Poecilanthe fluminensis		Habitat Loss	Habitat Loss	Habitat Loss
77364	-42.2534	-22.4942	Atlantic Forest	Loganiaceae	Strychnos dantaensis		Low Risk	Habitat Loss	Habitat Loss
77366	-42.4511	-22.5451	Atlantic Forest	Araceae	Philodendron luisae		Low Risk	Habitat Loss	Habitat Loss
77369	-42.4706	-22.7471	Atlantic Forest	Lauraceae	Urbanodendron macrophyllum		Habitat Loss	Habitat Loss	Habitat Loss
77373	-42.5753	-22.8923	Atlantic Forest	Plantaginaceae	Achetaria latifolia	CR	Habitat Loss	Habitat Loss	Habitat Loss
77373	-42.5753	-22.8923	Atlantic Forest	Commelinaceae	Dichorisandra fluminensis		Habitat Loss	Habitat Loss	Habitat Loss
77373	-42.5753	-22.8923	Atlantic Forest	Apocynaceae	Ditassa maricaensis		Habitat Loss	Habitat Loss	Habitat Loss
77373	-42.5753	-22.8923	Atlantic Forest	Myrtaceae	Eugenia farneyi		Habitat Loss	Habitat Loss	Habitat Loss
77373	-42.5753	-22.8923	Atlantic Forest	Myrtaceae	Eugenia gastropogena		Habitat Loss	Habitat Loss	Habitat Loss
77373	-42.5753	-22.8923	Atlantic Forest	Marantaceae	Goeppertia dorothyae		Habitat Loss	Habitat Loss	Habitat Loss
77373	-42.5753	-22.8923	Atlantic Forest	Malpighiaceae	Janusia diminuta		Habitat Loss	Habitat Loss	Habitat Loss
77373	-42.5753	-22.8923	Atlantic Forest	Bromeliaceae	Nidularium atalaiense	EN	Habitat Loss	Habitat Loss	Habitat Loss
77373	-42.5753	-22.8923	Atlantic Forest	Passifloraceae	Passiflora farneyi		Habitat Loss	Habitat Loss	Habitat Loss
77373	-42.5753	-22.8923	Atlantic Forest	Araceae	Philodendron nadruzianum		Habitat Loss	Habitat Loss	Habitat Loss
77373	-42.5753	-22.8923	Atlantic Forest	Urticaceae	Pilea carautae		Habitat Loss	Habitat Loss	Habitat Loss
77373	-42.5753	-22.8923	Atlantic Forest	Sapindaceae	Serjania littoralis		Habitat Loss	Habitat Loss	Habitat Loss
77373	-42.5753	-22.8923	Atlantic Forest	Loranthaceae	Struthanthus armandianus		Habitat Loss	Habitat Loss	Habitat Loss
77373	-42.5753	-22.8923	Atlantic Forest	Loranthaceae	Struthanthus maricensis		Habitat Loss	Habitat Loss	Habitat Loss
77373	-42.5753	-22.8923	Atlantic Forest	Loganiaceae	Strychnos jacarepiensis		Habitat Loss	Habitat Loss	Habitat Loss
77376	-42.8055	-22.5303	Atlantic Forest	Rutaceae	Almeidea limae		Low Risk	Habitat Loss	Habitat Loss
77376	-42.8055	-22.5303	Atlantic Forest	Araceae	Anthurium cronembergerae		Low Risk	Habitat Loss	Habitat Loss
77376	-42.8055	-22.5303	Atlantic Forest	Rubiaceae	Bathysa sylvestrae		Low Risk	Habitat Loss	Habitat Loss
77376	-42.8055	-22.5303	Atlantic Forest	Begoniaceae	Begonia edmundoi		Low Risk	Habitat Loss	Habitat Loss
77376	-42.8055	-22.5303	Atlantic Forest	Begoniaceae	Begonia lunaris		Low Risk	Habitat Loss	Habitat Loss
77376	-42.8055	-22.5303	Atlantic Forest	Myrtaceae	Calyptranthes biconvexa		Low Risk	Habitat Loss	Habitat Loss
77376	-42.8055	-22.5303	Atlantic Forest	Malpighiaceae	Hiraea occhionii		Low Risk	Habitat Loss	Habitat Loss
77376	-42.8055	-22.5303	Atlantic Forest	Orchidaceae	Octomeria multiflora		Low Risk	Habitat Loss	Habitat Loss
77376	-42.8055	-22.5303	Atlantic Forest	Polygalaceae	Polygala revoluta		Low Risk	Habitat Loss	Habitat Loss
77376	-42.8055	-22.5303	Atlantic Forest	Moraceae	Sorocea angustifolia		Low Risk	Habitat Loss	Habitat Loss
77377	-43.1749	-22.6172	Atlantic Forest	Melastomataceae	Bertolonia organensis		Habitat Loss	Habitat Loss	Habitat Loss
77377	-43.1749	-22.6172	Atlantic Forest	Bromeliaceae	Nidularium altimontanum		Habitat Loss	Habitat Loss	Habitat Loss
77377	-43.1749	-22.6172	Atlantic Forest	Sapotaceae	Pouteria stenophylla		Habitat Loss	Habitat Loss	Habitat Loss
77378	-43.3884	-22.6508	Atlantic Forest	Marantaceae	Calathea dryadica		Habitat Loss	Habitat Loss	Habitat Loss
77378	-43.3884	-22.6508	Atlantic Forest	Rubiaceae	Simira pikia		Habitat Loss	Habitat Loss	Habitat Loss
77378	-43.3884	-22.6508	Atlantic Forest	Gesneriaceae	Sinningia helleri		Habitat Loss	Habitat Loss	Habitat Loss
77378	-43.3884	-22.6508	Atlantic Forest	Symplocaceae	Symplocos occulta		Habitat Loss	Habitat Loss	Habitat Loss
77379	-43.4537	-22.9086	Atlantic Forest	Orchidaceae	Anathallis githaginea		Habitat Loss	Habitat Loss	Habitat Loss
77379	-43.4537	-22.9086	Atlantic Forest	Araceae	Anthurium lucidum	EN	Habitat Loss	Habitat Loss	Habitat Loss
77379	-43.4537	-22.9086	Atlantic Forest	Santalaceae	Antidaphne schottii		Habitat Loss	Habitat Loss	Habitat Loss
77379	-43.4537	-22.9086	Atlantic Forest	Velloziaceae	Barbacenia gaveensis		Habitat Loss	Habitat Loss	Habitat Loss
77379	-43.4537	-22.9086	Atlantic Forest	Begoniaceae	Begonia aconitifolia		Habitat Loss	Habitat Loss	Habitat Loss
77379	-43.4537	-22.9086	Atlantic Forest	Vochysiaceae	Callisthene dryadum		Habitat Loss	Habitat Loss	Habitat Loss
77379	-43.4537	-22.9086	Atlantic Forest	Solanaceae	Capsicum friburgense		Habitat Loss	Habitat Loss	Habitat Loss
77379	-43.4537	-22.9086	Atlantic Forest	Oleaceae	Chionanthus fluminensis		Habitat Loss	Habitat Loss	Habitat Loss
77379	-43.4537	-22.9086	Atlantic Forest	Oleaceae	Chionanthus tenuis		Habitat Loss	Habitat Loss	Habitat Loss
77379	-43.4537	-22.9086	Atlantic Forest	Rutaceae	Conchocarpus sordidus		Habitat Loss	Habitat Loss	Habitat Loss
77379	-43.4537	-22.9086	Atlantic Forest	Connaraceae	Connarus marginatus		Habitat Loss	Habitat Loss	Habitat Loss
77379	-43.4537	-22.9086	Atlantic Forest	Lecythidaceae	Couratari pyramidata	EN	Habitat Loss	Habitat Loss	Habitat Loss
77379	-43.4537	-22.9086	Atlantic Forest	Rubiaceae	Coussarea coffeoides		Habitat Loss	Habitat Loss	Habitat Loss
77379	-43.4537	-22.9086	Atlantic Forest	Bromeliaceae	Cryptanthus bromelioides		Habitat Loss	Habitat Loss	Habitat Loss
77379	-43.4537	-22.9086	Atlantic Forest	Apocynaceae	Ditassa subumbellata		Habitat Loss	Habitat Loss	Habitat Loss
77379	-43.4537	-22.9086	Atlantic Forest	Lecythidaceae	Eschweilera compressa	EN	Habitat Loss	Habitat Loss	Habitat Loss
77379	-43.4537	-22.9086	Atlantic Forest	Myrtaceae	Eugenia grandifolia		Habitat Loss	Habitat Loss	Habitat Loss
77379	-43.4537	-22.9086	Atlantic Forest	Apocynaceae	Gonolobus dorothyanus	CR	Habitat Loss	Habitat Loss	Habitat Loss
77379	-43.4537	-22.9086	Atlantic Forest	Acanthaceae	Herpetacanthus delicatus		Habitat Loss	Habitat Loss	Habitat Loss
77379	-43.4537	-22.9086	Atlantic Forest	Plantaginaceae	Ildefonsia bibracteata	CR	Habitat Loss	Habitat Loss	Habitat Loss
77379	-43.4537	-22.9086	Atlantic Forest	Apocynaceae	Monsanima tinguaensis		Habitat Loss	Habitat Loss	Habitat Loss
77379	-43.4537	-22.9086	Atlantic Forest	Celastraceae	Monteverdia basidentata		Habitat Loss	Habitat Loss	Habitat Loss
77379	-43.4537	-22.9086	Atlantic Forest	Bromeliaceae	Nidularium utriculosum	VU	Habitat Loss	Habitat Loss	Habitat Loss
77379	-43.4537	-22.9086	Atlantic Forest	Orchidaceae	Octomeria minuta		Habitat Loss	Habitat Loss	Habitat Loss
77379	-43.4537	-22.9086	Atlantic Forest	Piperaceae	Piper lundii		Habitat Loss	Habitat Loss	Habitat Loss
77379	-43.4537	-22.9086	Atlantic Forest	Piperaceae	Piper translucens		Habitat Loss	Habitat Loss	Habitat Loss
77379	-43.4537	-22.9086	Atlantic Forest	Commelinaceae	Siderasis fuscata	EN	Habitat Loss	Habitat Loss	Habitat Loss
77379	-43.4537	-22.9086	Atlantic Forest	Burseraceae	Tetragastris breviacuminata		Habitat Loss	Habitat Loss	Habitat Loss
77386	-43.5149	-22.5197	Atlantic Forest	Melastomataceae	Miconia elaeodendron		Habitat Loss	Habitat Loss	Habitat Loss
77387	-43.8145	-22.6858	Atlantic Forest	Acanthaceae	Justicia paracambi		Habitat Loss	Habitat Loss	Habitat Loss
77387	-43.8145	-22.6858	Atlantic Forest	Acanthaceae	Schaueria thyrsiflora		Habitat Loss	Habitat Loss	Habitat Loss
77389	-44.0215	-22.8422	Atlantic Forest	Begoniaceae	Begonia rubropilosa		Low Risk	Habitat Loss	Habitat Loss
77389	-44.0215	-22.8422	Atlantic Forest	Bromeliaceae	Nidularium mangaratibense	CR	Low Risk	Habitat Loss	Habitat Loss
[truncated: 355 more rows]

## Sheet: Metadata-Indicators
Conventions	Description
Area Code	5th Order Watershed Code according to the Brazilian Water Agency
Latitude	Latitude of the center of the watershed
Longitude	Longitde of the center of the watershed
Domain	Phytogeographic Domain
Family	Plant Family
Species	Species scientific name
Brazilian Red List	Classification of species according to the official Brazilian Red List: EN (Endangered), VU (Vulnerable), CR (Critically Endangered)
Scenario 1	Extinction risk in the scenario 1: High Risk (Climate, Habitat Loss or Habitat Loss + Climate) and Low Risk
Scenario 2	Extinction risk in the scenario 2: High Risk (Climate, Habitat Loss or Habitat Loss + Climate) and Low Risk
Scenario 3	Extinction risk in the scenario 3: High Risk (Climate, Habitat Loss or Habitat Loss + Climate) and Low Risk
